# Supplementary material for: Using geospatial techniques to develop an emergency referral transport system for suspected sepsis patients in Bangladesh
Source: PLoS One. 2018 Jan 16;13(1):e0191054. doi: 10.1371/journal.pone.0191054 (PMC5770043; doi:10.1371/journal.pone.0191054)
Supplement: S1 File — (XLSX) [file pone.0191054.s001.xlsx]

## Sheet: Call_Center_Data_All
CALL_ID	VILLAGE_CODE	ZONE	ZONE_COLOR	REFERRAL_DECISION	REFERRAL_COMPLIANCE	IPSI_TRANSPORT_USED	CALL_DAY	CALL_MONTH	CALL_YEAR
321	1651	2	Yellow	Refer to nearest UHC	0	0	2	10	2013
322	4281	3	Red	Refer to nearest UHC	0	0	2	10	2013
323	Outside Study Area	4	White	Advise to go to local provider	NA	NA	2	10	2013
324	1621	1	Green	Refer to nearest UHC	0	0	13	10	2013
325	4451	3	Red	Refer to nearest UHC	0	0	21	10	2013
326	1651	2	Yellow	Refer to nearest UHC	0	0	21	10	2013
327	2411	3	Red	Refer to nearest UHC	0	0	21	10	2013
328	Outside Study Area	4	White	Advise to go to local provider	NA	NA	21	10	2013
329	2111	3	Red	Refer to nearest UHC	0	0	21	10	2013
330	2061	2	Yellow	Refer to nearest UHC	0	0	21	10	2013
331	1871	2	Yellow	Refer to nearest UHC	0	0	21	10	2013
332	2061	2	Yellow	Refer to nearest UHC	0	0	21	10	2013
333	1791	2	Yellow	Refer to nearest UHC	0	0	21	10	2013
334	1871	2	Yellow	Refer to nearest UHC	0	0	22	10	2013
335	1801	3	Red	Refer to nearest UHC	0	0	22	10	2013
336	1741	3	Red	Refer to nearest UHC	0	0	22	10	2013
337	1721	2	Yellow	Refer to nearest UHC	0	0	22	10	2013
338	Outside Study Area	4	White	Advise to go to local provider	NA	NA	22	10	2013
339	Outside Study Area	4	White	Advise to go to local provider	NA	NA	22	10	2013
340	2061	2	Yellow	Refer to nearest UHC	0	0	23	10	2013
341	Outside Study Area	4	White	Advise to go to local provider	NA	NA	23	10	2013
342	1791	2	Yellow	Refer to nearest UHC	0	0	23	10	2013
343	1881	3	Red	Refer to nearest UHC	0	0	23	10	2013
344	2341	3	Red	Refer to nearest UHC	0	0	23	10	2013
345	Outside Study Area	4	White	Advise to go to local provider	NA	NA	23	10	2013
346	4711	3	Red	Advise to go to local provider	NA	NA	24	10	2013
347	1711	2	Yellow	Refer to nearest UHC	0	0	24	10	2013
348	Outside Study Area	4	White	Advise to go to local provider	NA	NA	30	10	2013
349	Outside Study Area	4	White	Advise to go to local provider	NA	NA	30	10	2013
350	2111	3	Red	Refer to nearest UHC	0	0	2	11	2013
351	2061	2	Yellow	Refer to nearest UHC	0	0	2	11	2013
352	Outside Study Area	4	White	Advise to go to local provider	NA	NA	3	11	2013
353	Outside Study Area	4	White	Advise to go to local provider	NA	NA	3	11	2013
354	3621	2	Yellow	Refer to nearest UHC	1	0	5	11	2013
355	4771	3	Red	Refer to nearest UHC	1	1	5	11	2013
356	5641	2	Yellow	Refer to nearest UHC	1	0	6	11	2013
357	4751	3	Red	Advise to go to local provider	NA	NA	8	11	2013
358	5561	2	Yellow	Advise to go to local provider	NA	NA	9	11	2013
359	5561	2	Yellow	Advise to go to local provider	NA	NA	9	11	2013
360	5641	2	Yellow	Refer to nearest UHC	0	0	11	11	2013
361	2641	3	Red	Refer to nearest UHC	1	1	11	11	2013
362	4521	3	Red	Refer to nearest UHC	1	0	12	11	2013
363	2021	2	Yellow	Refer to nearest UHC	1	1	14	11	2013
364	5551	2	Yellow	Refer to nearest UHC	1	0	16	11	2013
365	1501	4	White	Refer to nearest UHC	1	0	16	11	2013
366	2251	3	Red	Advise to go to local provider	NA	NA	17	11	2013
367	1451	3	Red	Refer to nearest UHC	1	0	17	11	2013
368	2091	3	Red	Advise to go to local provider	NA	NA	17	11	2013
369	2961	3	Red	Refer to nearest UHC	0	0	17	11	2013
370	3582	2	Yellow	Refer to nearest UHC	1	0	17	11	2013
371	1741	3	Red	Refer to nearest UHC	0	0	18	11	2013
372	2471	2	Yellow	Refer to nearest UHC	0	0	18	11	2013
373	2801	1	Green	Refer to nearest UHC	1	0	18	11	2013
374	5491	3	Red	Refer to nearest UHC	1	0	19	11	2013
375	4711	3	Red	Refer to nearest UHC	1	1	20	11	2013
376	3131	1	Green	Refer to nearest UHC	1	0	20	11	2013
377	2051	2	Yellow	Refer to nearest UHC	1	0	21	11	2013
378	3611	2	Yellow	Refer to nearest UHC	1	0	21	11	2013
379	Outside Study Area	4	White	Advise to go to local provider	NA	NA	21	11	2013
380	Outside Study Area	4	White	Advise to go to local provider	NA	NA	21	11	2013
381	Outside Study Area	4	White	Advise to go to local provider	NA	NA	21	11	2013
382	2801	1	Green	Refer to nearest UHC	1	0	22	11	2013
383	2101	3	Red	Refer to nearest UHC	1	0	22	11	2013
384	2661	2	Yellow	Refer to nearest UHC	1	0	22	11	2013
385	3291	1	Green	Refer to nearest UHC	1	0	23	11	2013
386	4821	3	Red	Refer to nearest UHC	0	0	23	11	2013
387	2012	3	Red	Advise to go to local provider	NA	NA	23	11	2013
388	2012	3	Red	Refer to nearest UHC	1	1	23	11	2013
389	3511	2	Yellow	Refer to nearest UHC	1	0	23	11	2013
390	2752	2	Yellow	Refer to nearest UHC	1	0	24	11	2013
391	3522	2	Yellow	Refer to nearest UHC	1	0	25	11	2013
392	1711	2	Yellow	Refer to nearest UHC	1	0	25	11	2013
393	3511	2	Yellow	Advise to go to local provider	NA	NA	26	11	2013
394	Outside Study Area	4	White	Advise to go to local provider	NA	NA	26	11	2013
395	4711	3	Red	Refer to nearest UHC	1	1	26	11	2013
396	3341	1	Green	Refer to nearest UHC	0	0	26	11	2013
397	3291	1	Green	Refer to nearest UHC	1	1	27	11	2013
398	Outside Study Area	4	White	Advise to go to local provider	NA	NA	27	11	2013
399	1771	2	Yellow	Advise to go to local provider	NA	NA	27	11	2013
400	3581	2	Yellow	Advise to go to local provider	NA	NA	27	11	2013
401	3511	2	Yellow	Advise to go to local provider	NA	NA	27	11	2013
402	1711	2	Yellow	Advise to go to local provider	NA	NA	27	11	2013
403	4291	3	Red	Advise to go to local provider	NA	NA	27	11	2013
404	Outside Study Area	4	White	Advise to go to local provider	NA	NA	27	11	2013
405	Outside Study Area	4	White	Advise to go to local provider	NA	NA	27	11	2013
406	2721	2	Yellow	Refer to nearest UHC	1	1	28	11	2013
407	3221	1	Green	Refer to nearest UHC	1	0	28	11	2013
408	5571	2	Yellow	Refer to nearest UHC	1	1	28	11	2013
409	4292	3	Red	Refer to nearest UHC	1	0	29	11	2013
410	2011	3	Red	Refer to nearest UHC	1	0	29	11	2013
411	1691	3	Red	Refer to nearest UHC	0	0	29	11	2013
412	2062	2	Yellow	Refer to nearest UHC	1	0	29	11	2013
413	Outside Study Area	4	White	Advise to go to local provider	NA	NA	29	11	2013
414	1831	3	Red	Refer to nearest UHC	1	0	30	11	2013
415	3291	1	Green	Refer to nearest UHC	1	0	30	11	2013
416	4291	3	Red	Advise to go to local provider	NA	NA	30	11	2013
417	3511	2	Yellow	Advise to go to local provider	NA	NA	30	11	2013
418	4481	3	Red	Refer to nearest UHC	0	0	30	11	2013
419	5081	2	Yellow	Refer to nearest UHC	1	0	30	11	2013
420	4831	3	Red	Refer to nearest UHC	1	1	1	12	2013
421	2111	3	Red	Refer to nearest UHC	1	1	1	12	2013
422	2062	2	Yellow	Refer to nearest UHC	1	0	1	12	2013
423	4712	3	Red	Refer to nearest UHC	1	1	1	12	2013
425	1831	3	Red	Advise to go to local provider	NA	NA	2	12	2013
426	5121	2	Yellow	Refer to nearest UHC	1	0	2	12	2013
427	2922	3	Red	Refer to nearest UHC	0	0	2	12	2013
428	5601	2	Yellow	Refer to nearest UHC	1	1	2	12	2013
429	3581	2	Yellow	Refer to nearest UHC	1	0	2	12	2013
430	4191	2	Yellow	Refer to nearest UHC	0	0	2	12	2013
431	3401	1	Green	Refer to nearest UHC	1	0	3	12	2013
432	1031	1	Green	Refer to nearest UHC	1	0	3	12	2013
433	Outside Study Area	4	White	Advise to go to local provider	NA	NA	3	12	2013
434	2111	3	Red	Refer to nearest UHC	1	0	3	12	2013
435	3121	1	Green	Refer to nearest UHC	1	0	4	12	2013
436	5091	2	Yellow	Refer to nearest UHC	1	0	4	12	2013
437	1711	2	Yellow	Refer to nearest UHC	1	0	4	12	2013
438	1151	1	Green	Refer to nearest UHC	1	0	4	12	2013
439	1351	3	Red	Refer to nearest UHC	1	1	4	12	2013
440	2481	2	Yellow	Refer to nearest UHC	1	0	5	12	2013
441	4472	3	Red	Refer to nearest UHC	1	1	5	12	2013
442	2371	3	Red	Refer to nearest UHC	0	0	6	12	2013
443	3311	1	Green	Refer to nearest UHC	1	0	7	12	2013
444	2751	2	Yellow	Advise to go to local provider	NA	NA	7	12	2013
445	2111	3	Red	Refer to nearest UHC	0	0	7	12	2013
446	2742	2	Yellow	Refer to nearest UHC	1	0	8	12	2013
447	2101	3	Red	Refer to nearest UHC	0	0	8	12	2013
448	5501	3	Red	Refer to nearest UHC	1	0	8	12	2013
449	4231	3	Red	Refer to nearest UHC	1	1	9	12	2013
450	3211	1	Green	Advise to go to local provider	NA	NA	9	12	2013
451	1211	1	Green	Refer to nearest UHC	0	0	9	12	2013
452	2061	2	Yellow	Refer to nearest UHC	1	0	9	12	2013
453	2011	3	Red	Refer to nearest UHC	1	1	10	12	2013
454	5121	2	Yellow	Refer to nearest UHC	1	0	10	12	2013
455	4221	2	Yellow	Refer to nearest UHC	0	0	10	12	2013
456	3581	2	Yellow	Refer to nearest UHC	1	0	10	12	2013
457	5481	2	Yellow	Refer to nearest UHC	1	0	10	12	2013
458	3941	2	Yellow	Refer to nearest UHC	1	0	11	12	2013
459	2113	3	Red	Refer to nearest UHC	1	1	12	12	2013
460	4232	3	Red	Refer to nearest UHC	1	1	12	12	2013
461	4311	3	Red	Advise to go to local provider	NA	NA	12	12	2013
462	5621	2	Yellow	Refer to nearest UHC	1	0	12	12	2013
463	4871	3	Red	Advise to go to local provider	NA	NA	12	12	2013
464	1111	1	Green	Advise to go to local provider	NA	NA	13	12	2013
465	2751	2	Yellow	Refer to nearest UHC	1	0	13	12	2013
466	4711	3	Red	Refer to nearest UHC	0	0	13	12	2013
467	3511	2	Yellow	Refer to nearest UHC	1	0	14	12	2013
468	1791	2	Yellow	Refer to nearest UHC	1	0	14	12	2013
469	2752	2	Yellow	Refer to nearest UHC	1	0	14	12	2013
470	2641	3	Red	Refer to nearest UHC	0	0	14	12	2013
471	5641	2	Yellow	Refer to nearest UHC	0	0	14	12	2013
472	3201	1	Green	Refer to nearest UHC	1	0	14	12	2013
473	4431	3	Red	Refer to nearest UHC	1	0	15	12	2013
474	2391	2	Yellow	Refer to nearest UHC	1	0	15	12	2013
475	2971	3	Red	Refer to nearest UHC	1	1	16	12	2013
476	5641	2	Yellow	Refer to nearest UHC	1	0	16	12	2013
477	4461	3	Red	Refer to nearest UHC	1	1	16	12	2013
478	4411	3	Red	Refer to nearest UHC	0	0	16	12	2013
479	3411	1	Green	Refer to nearest UHC	1	0	17	12	2013
480	3941	2	Yellow	Refer to nearest UHC	1	1	17	12	2013
481	Outside Study Area	4	White	Advise to go to local provider	NA	NA	17	12	2013
482	4711	3	Red	Refer to nearest UHC	1	1	17	12	2013
483	4141	3	Red	Refer to nearest UHC	1	0	17	12	2013
484	5031	3	Red	Refer to nearest UHC	1	0	18	12	2013
485	2051	2	Yellow	Refer to nearest UHC	0	0	18	12	2013
486	4001	3	Red	Advise to go to local provider	NA	NA	18	12	2013
487	2321	3	Red	Refer to nearest UHC	0	0	18	12	2013
488	Outside Study Area	4	White	Advise to go to local provider	NA	NA	18	12	2013
489	1641	1	Green	Refer to nearest UHC	0	0	19	12	2013
490	2481	2	Yellow	Advise to go to local provider	NA	NA	19	12	2013
491	4821	3	Red	Advise to go to local provider	NA	NA	19	12	2013
492	2731	2	Yellow	Refer to nearest UHC	1	0	19	12	2013
493	2321	3	Red	Refer to nearest UHC	1	0	20	12	2013
494	5641	2	Yellow	Refer to nearest UHC	1	0	20	12	2013
495	2681	2	Yellow	Refer to nearest UHC	1	0	20	12	2013
496	4411	3	Red	Refer to nearest UHC	0	0	20	12	2013
498	2021	2	Yellow	Refer to nearest UHC	1	0	20	12	2013
499	1401	2	Yellow	Refer to nearest UHC	1	0	21	12	2013
500	3581	2	Yellow	Refer to nearest UHC	1	0	21	12	2013
501	1461	3	Red	Advise to go to local provider	NA	NA	21	12	2013
502	4762	3	Red	Refer to nearest UHC	1	1	21	12	2013
503	3621	2	Yellow	Refer to nearest UHC	0	0	22	12	2013
504	2381	2	Yellow	Advise to go to local provider	NA	NA	22	12	2013
505	1401	2	Yellow	Refer to nearest UHC	1	0	22	12	2013
506	4321	3	Red	Refer to nearest UHC	1	1	22	12	2013
507	4711	3	Red	Advise to go to local provider	NA	NA	23	12	2013
508	4301	3	Red	Refer to nearest UHC	0	0	23	12	2013
509	2751	2	Yellow	Advise to go to local provider	NA	NA	23	12	2013
510	5581	2	Yellow	Refer to nearest UHC	0	0	24	12	2013
511	2111	3	Red	Refer to nearest UHC	1	0	24	12	2013
512	5572	2	Yellow	Refer to nearest UHC	1	0	24	12	2013
513	2681	2	Yellow	Refer to nearest UHC	1	0	24	12	2013
514	3521	2	Yellow	Refer to nearest UHC	1	0	24	12	2013
515	2062	2	Yellow	Refer to nearest UHC	1	0	25	12	2013
516	4851	3	Red	Refer to nearest UHC	1	1	25	12	2013
517	5091	2	Yellow	Refer to nearest UHC	1	0	25	12	2013
518	1401	2	Yellow	Refer to nearest UHC	1	0	26	12	2013
519	2114	3	Red	Advise to go to local provider	NA	NA	26	12	2013
520	4291	3	Red	Refer to nearest UHC	0	0	26	12	2013
521	1081	1	Green	Refer to nearest UHC	1	0	26	12	2013
522	2061	2	Yellow	Refer to nearest UHC	0	0	27	12	2013
523	2011	3	Red	Refer to nearest UHC	1	0	27	12	2013
524	4292	3	Red	Refer to nearest UHC	0	0	27	12	2013
525	1711	2	Yellow	Refer to nearest UHC	0	0	27	12	2013
526	4711	3	Red	Refer to nearest UHC	1	0	27	12	2013
527	4741	3	Red	Refer to nearest UHC	0	0	27	12	2013
528	4862	3	Red	Refer to nearest UHC	0	0	27	12	2013
529	2741	2	Yellow	Refer to nearest UHC	1	1	28	12	2013
530	3961	2	Yellow	Refer to nearest UHC	1	1	28	12	2013
531	3611	2	Yellow	Refer to nearest UHC	0	0	28	12	2013
532	4471	3	Red	Advise to go to local provider	NA	NA	28	12	2013
533	1081	1	Green	Advise to go to local provider	NA	NA	28	12	2013
534	Outside Study Area	4	White	Advise to go to local provider	NA	NA	28	12	2013
535	3621	2	Yellow	Refer to nearest UHC	1	1	29	12	2013
536	3521	2	Yellow	Refer to nearest UHC	0	0	29	12	2013
537	5091	2	Yellow	Refer to nearest UHC	0	0	29	12	2013
538	4341	3	Red	Refer to nearest UHC	1	0	29	12	2013
539	2011	3	Red	Refer to nearest UHC	1	1	29	12	2013
540	2011	3	Red	Advise to go to local provider	NA	NA	30	12	2013
541	3181	1	Green	Refer to nearest UHC	1	0	31	12	2013
542	1391	3	Red	Refer to nearest UHC	1	0	31	12	2013
543	3291	1	Green	Advise to go to local provider	NA	NA	31	12	2013
544	4441	3	Red	Refer to nearest UHC	0	0	31	12	2013
545	1791	2	Yellow	Refer to nearest UHC	1	1	31	12	2013
546	3021	3	Red	Refer to nearest UHC	1	0	31	12	2013
547	4821	3	Red	Advise to go to local provider	NA	NA	31	12	2013
548	5501	3	Red	Refer to nearest UHC	1	0	1	1	2014
549	3971	2	Yellow	Refer to nearest UHC	1	0	31	12	2013
550	2661	2	Yellow	Advise to go to local provider	NA	NA	1	1	2014
551	2751	2	Yellow	Refer to nearest UHC	1	0	1	1	2014
552	2961	3	Red	Refer to nearest UHC	1	0	1	1	2014
553	2011	3	Red	Refer to nearest UHC	0	0	1	1	2014
554	2391	2	Yellow	Refer to nearest UHC	1	0	1	1	2014
555	1392	3	Red	Refer to nearest UHC	1	0	2	1	2014
556	3622	2	Yellow	Refer to nearest UHC	1	0	2	1	2014
557	3801	2	Yellow	Refer to nearest UHC	0	0	2	1	2014
558	3391	1	Green	Advise to go to local provider	NA	NA	3	1	2014
559	2092	3	Red	Refer to nearest UHC	0	0	3	1	2014
560	4881	3	Red	Refer to nearest UHC	1	0	3	1	2014
561	1422	2	Yellow	Refer to nearest UHC	1	0	4	1	2014
562	5411	2	Yellow	Refer to nearest UHC	1	0	4	1	2014
563	1422	2	Yellow	Refer to nearest UHC	1	0	4	1	2014
564	2231	3	Red	Refer to nearest UHC	1	0	4	1	2014
565	2111	3	Red	Refer to nearest UHC	1	1	4	1	2014
566	2371	3	Red	Refer to nearest UHC	1	0	5	1	2014
567	2061	2	Yellow	Refer to nearest UHC	0	0	5	1	2014
568	2381	2	Yellow	Advise to go to local provider	NA	NA	5	1	2014
569	5511	2	Yellow	Refer to nearest UHC	0	0	6	1	2014
570	4432	3	Red	Refer to nearest UHC	1	0	6	1	2014
571	2113	3	Red	Refer to nearest UHC	1	0	6	1	2014
572	2114	3	Red	Refer to nearest UHC	1	0	6	1	2014
573	4232	3	Red	Refer to nearest UHC	1	1	6	1	2014
574	5102	2	Yellow	Refer to nearest UHC	0	0	6	1	2014
575	4812	3	Red	Refer to nearest UHC	0	0	6	1	2014
576	5501	3	Red	Refer to nearest UHC	1	1	6	1	2014
577	4531	3	Red	Advise to go to local provider	NA	NA	6	1	2014
578	4532	3	Red	Advise to go to local provider	NA	NA	6	1	2014
579	2791	1	Green	Advise to go to local provider	NA	NA	6	1	2014
580	1401	2	Yellow	Refer to nearest UHC	1	0	7	1	2014
581	3871	2	Yellow	Advise to go to local provider	NA	NA	7	1	2014
582	4291	3	Red	Refer to nearest UHC	0	0	7	1	2014
583	4712	3	Red	Refer to nearest UHC	1	1	7	1	2014
584	2651	2	Yellow	Refer to nearest UHC	1	0	7	1	2014
585	Outside Study Area	4	White	Advise to go to local provider	NA	NA	7	1	2014
586	Outside Study Area	4	White	Advise to go to local provider	NA	NA	7	1	2014
587	3021	3	Red	Refer to nearest UHC	1	1	8	1	2014
588	1391	3	Red	Refer to nearest UHC	1	0	8	1	2014
589	2231	3	Red	Refer to nearest UHC	1	0	8	1	2014
590	1311	3	Red	Advise to go to local provider	NA	NA	8	1	2014
591	4282	3	Red	Refer to nearest UHC	1	1	8	1	2014
592	2092	3	Red	Refer to nearest UHC	1	0	8	1	2014
593	4811	3	Red	Advise to go to local provider	NA	NA	8	1	2014
594	2661	2	Yellow	Refer to nearest UHC	1	0	8	1	2014
595	Outside Study Area	4	White	Advise to go to local provider	NA	NA	8	1	2014
596	4411	3	Red	Refer to nearest UHC	1	1	9	1	2014
597	3841	3	Red	Refer to nearest UHC	1	0	9	1	2014
598	1421	2	Yellow	Refer to nearest UHC	1	0	9	1	2014
599	4811	3	Red	Refer to nearest UHC	1	0	9	1	2014
600	5411	2	Yellow	Refer to nearest UHC	0	0	9	1	2014
601	4451	3	Red	Refer to nearest UHC	1	0	9	1	2014
602	4451	3	Red	Refer to nearest UHC	1	0	10	1	2014
603	3731	2	Yellow	Refer to nearest UHC	1	0	10	1	2014
604	2661	2	Yellow	Refer to nearest UHC	1	0	11	1	2014
605	5411	2	Yellow	Refer to nearest UHC	1	0	11	1	2014
606	3611	2	Yellow	Advise to go to local provider	NA	NA	11	1	2014
607	4531	3	Red	Refer to nearest UHC	1	1	11	1	2014
608	4811	3	Red	Refer to nearest UHC	0	0	11	1	2014
609	2091	3	Red	Refer to nearest UHC	0	0	11	1	2014
610	2051	2	Yellow	Advise to go to local provider	NA	NA	11	1	2014
611	2731	2	Yellow	Refer to nearest UHC	0	0	11	1	2014
612	4821	3	Red	Refer to nearest UHC	1	0	12	1	2014
613	Outside Study Area	4	White	Advise to go to local provider	NA	NA	12	1	2014
614	5091	2	Yellow	Refer to nearest UHC	1	0	12	1	2014
615	3941	2	Yellow	Refer to nearest UHC	0	0	12	1	2014
616	3042	3	Red	Refer to nearest UHC	0	0	12	1	2014
617	3042	3	Red	Refer to nearest UHC	1	0	12	1	2014
618	Outside Study Area	4	White	Advise to go to local provider	NA	NA	12	1	2014
619	2241	3	Red	Refer to nearest UHC	1	1	12	1	2014
620	2091	3	Red	Refer to nearest UHC	0	0	12	1	2014
621	1311	3	Red	Refer to nearest UHC	0	0	12	1	2014
622	4301	3	Red	Refer to nearest UHC	1	1	12	1	2014
623	4431	3	Red	Advise to go to local provider	NA	NA	12	1	2014
624	4251	2	Yellow	Refer to nearest UHC	1	1	13	1	2014
625	3522	2	Yellow	Refer to nearest UHC	1	0	13	1	2014
626	4881	3	Red	Refer to nearest UHC	1	1	13	1	2014
627	3191	1	Green	Refer to nearest UHC	1	0	13	1	2014
628	5091	2	Yellow	Refer to nearest UHC	0	0	13	1	2014
629	3131	1	Green	Refer to nearest UHC	1	0	13	1	2014
630	4521	3	Red	Refer to nearest UHC	0	0	13	1	2014
631	3791	3	Red	Refer to nearest UHC	1	0	13	1	2014
632	4881	3	Red	Refer to nearest UHC	1	1	14	1	2014
633	1421	2	Yellow	Refer to nearest UHC	1	0	14	1	2014
634	2801	1	Green	Refer to nearest UHC	1	0	14	1	2014
635	4812	3	Red	Advise to go to local provider	NA	NA	14	1	2014
636	1801	3	Red	Refer to nearest UHC	1	0	15	1	2014
637	3121	1	Green	Refer to nearest UHC	0	0	15	1	2014
638	3511	2	Yellow	Refer to nearest UHC	1	0	15	1	2014
639	4491	2	Yellow	Advise to go to local provider	NA	NA	15	1	2014
640	4541	3	Red	Advise to go to local provider	NA	NA	15	1	2014
641	2661	2	Yellow	Refer to nearest UHC	1	0	16	1	2014
642	4812	3	Red	Refer to nearest UHC	1	1	16	1	2014
643	4533	3	Red	Refer to nearest UHC	0	0	16	1	2014
644	5491	3	Red	Refer to nearest UHC	1	0	16	1	2014
645	5432	2	Yellow	Refer to nearest UHC	1	0	16	1	2014
646	4411	3	Red	Refer to nearest UHC	1	0	16	1	2014
647	2091	3	Red	Refer to nearest UHC	1	0	16	1	2014
648	5101	2	Yellow	Advise to go to local provider	NA	NA	16	1	2014
649	5101	2	Yellow	Refer to nearest UHC	1	0	16	1	2014
650	3281	1	Green	Refer to nearest UHC	1	0	17	1	2014
651	4261	3	Red	Refer to nearest UHC	1	1	17	1	2014
652	4821	3	Red	Advise to go to local provider	NA	NA	17	1	2014
653	3821	3	Red	Refer to nearest UHC	0	0	17	1	2014
654	5431	2	Yellow	Refer to nearest UHC	1	0	17	1	2014
655	4451	3	Red	Refer to nearest UHC	1	0	18	1	2014
656	5411	2	Yellow	Refer to nearest UHC	1	0	18	1	2014
657	1421	2	Yellow	Refer to nearest UHC	0	0	18	1	2014
658	5561	2	Yellow	Refer to nearest UHC	0	0	18	1	2014
659	4821	3	Red	Refer to nearest UHC	0	0	18	1	2014
660	5051	3	Red	Advise to go to local provider	NA	NA	18	1	2014
661	4781	3	Red	Refer to nearest UHC	1	1	19	1	2014
662	4722	3	Red	Refer to nearest UHC	1	1	19	1	2014
663	2012	3	Red	Refer to nearest UHC	0	0	19	1	2014
664	2113	3	Red	Advise to go to local provider	NA	NA	19	1	2014
665	1351	3	Red	Advise to go to local provider	NA	NA	19	1	2014
666	1352	3	Red	Refer to nearest UHC	1	0	19	1	2014
667	4811	3	Red	Refer to nearest UHC	0	0	19	1	2014
668	4801	3	Red	Refer to nearest UHC	0	0	19	1	2014
669	3521	2	Yellow	Refer to nearest UHC	1	0	19	1	2014
670	2911	3	Red	Advise to go to local provider	NA	NA	19	1	2014
671	4321	3	Red	Refer to nearest UHC	1	1	20	1	2014
672	4321	3	Red	Refer to nearest UHC	0	0	20	1	2014
673	3511	2	Yellow	Advise to go to local provider	NA	NA	20	1	2014
674	5121	2	Yellow	Refer to nearest UHC	0	0	20	1	2014
675	4041	3	Red	Refer to nearest UHC	1	0	20	1	2014
676	2012	3	Red	Refer to nearest UHC	0	0	20	1	2014
677	5481	2	Yellow	Refer to nearest UHC	1	0	21	1	2014
678	1201	1	Green	Refer to nearest UHC	1	0	21	1	2014
679	3291	1	Green	Refer to nearest UHC	1	0	21	1	2014
680	5251	3	Red	Advise to go to local provider	NA	NA	21	1	2014
681	4761	3	Red	Refer to nearest UHC	1	0	21	1	2014
682	4761	3	Red	Refer to nearest UHC	1	0	21	1	2014
683	2641	3	Red	Refer to nearest UHC	0	0	21	1	2014
684	2341	3	Red	Refer to nearest UHC	1	1	21	1	2014
685	4831	3	Red	Refer to nearest UHC	1	0	21	1	2014
686	2341	3	Red	Refer to nearest UHC	1	1	21	1	2014
687	2051	2	Yellow	Refer to nearest UHC	1	0	21	1	2014
688	3731	2	Yellow	Refer to nearest UHC	0	0	22	1	2014
689	2641	3	Red	Refer to nearest UHC	1	0	22	1	2014
690	2721	2	Yellow	Advise to go to local provider	NA	NA	22	1	2014
691	3401	1	Green	Refer to nearest UHC	1	0	22	1	2014
692	3521	2	Yellow	Refer to nearest UHC	1	0	22	1	2014
693	2691	1	Green	Advise to go to local provider	NA	NA	22	1	2014
694	2071	2	Yellow	Refer to nearest UHC	1	0	22	1	2014
695	5091	2	Yellow	Refer to nearest UHC	1	0	22	1	2014
696	4322	3	Red	Advise to go to local provider	NA	NA	22	1	2014
697	1401	2	Yellow	Refer to nearest UHC	1	0	23	1	2014
698	5102	2	Yellow	Refer to nearest UHC	1	0	23	1	2014
699	5081	2	Yellow	Advise to go to local provider	NA	NA	23	1	2014
700	4452	3	Red	Advise to go to local provider	NA	NA	23	1	2014
701	2113	3	Red	Refer to nearest UHC	1	0	23	1	2014
702	2971	3	Red	Refer to nearest UHC	0	0	23	1	2014
703	1392	3	Red	Refer to nearest UHC	0	0	23	1	2014
704	4231	3	Red	Advise to go to local provider	NA	NA	23	1	2014
705	2651	2	Yellow	Refer to nearest UHC	1	0	23	1	2014
706	5431	2	Yellow	Refer to nearest UHC	1	0	23	1	2014
707	2651	2	Yellow	Refer to nearest UHC	1	0	23	1	2014
708	2011	3	Red	Refer to nearest UHC	1	0	24	1	2014
709	2331	3	Red	Refer to nearest UHC	1	1	24	1	2014
710	1031	1	Green	Advise to go to local provider	NA	NA	24	1	2014
711	2071	2	Yellow	Refer to nearest UHC	1	0	24	1	2014
712	1311	3	Red	Refer to nearest UHC	0	0	24	1	2014
713	5501	3	Red	Refer to nearest UHC	0	0	24	1	2014
714	4781	3	Red	Refer to nearest UHC	0	0	24	1	2014
715	2331	3	Red	Refer to nearest UHC	0	0	24	1	2014
716	2061	2	Yellow	Refer to nearest UHC	1	0	24	1	2014
717	2701	1	Green	Advise to go to local provider	NA	NA	24	1	2014
718	2261	3	Red	Advise to go to local provider	NA	NA	24	1	2014
719	2061	2	Yellow	Refer to nearest UHC	1	0	24	1	2014
720	5181	2	Yellow	Advise to go to local provider	NA	NA	25	1	2014
721	2051	2	Yellow	Refer to nearest UHC	1	0	25	1	2014
722	4231	3	Red	Advise to go to local provider	NA	NA	25	1	2014
723	4231	3	Red	Refer to nearest UHC	1	1	25	1	2014
724	5551	2	Yellow	Refer to nearest UHC	1	0	25	1	2014
725	3151	1	Green	Advise to go to local provider	NA	NA	25	1	2014
726	2111	3	Red	Refer to nearest UHC	1	0	25	1	2014
727	2101	3	Red	Refer to nearest UHC	0	0	25	1	2014
728	2011	3	Red	Advise to go to local provider	NA	NA	25	1	2014
729	1631	1	Green	Refer to nearest UHC	1	0	25	1	2014
730	4281	3	Red	Advise to go to local provider	NA	NA	25	1	2014
731	4831	3	Red	Refer to nearest UHC	0	0	25	1	2014
732	2051	2	Yellow	Refer to nearest UHC	1	0	25	1	2014
733	3991	3	Red	Refer to nearest UHC	1	0	25	1	2014
734	3991	3	Red	Refer to nearest UHC	1	0	25	1	2014
735	3991	3	Red	Refer to nearest UHC	1	0	25	1	2014
736	2011	3	Red	Refer to nearest UHC	0	0	25	1	2014
737	4751	3	Red	Refer to nearest UHC	1	0	26	1	2014
738	4771	3	Red	Advise to go to local provider	NA	NA	26	1	2014
739	2641	3	Red	Advise to go to local provider	NA	NA	26	1	2014
740	3581	2	Yellow	Advise to go to local provider	NA	NA	26	1	2014
741	1181	1	Green	Advise to go to local provider	NA	NA	26	1	2014
742	1391	3	Red	Advise to go to local provider	NA	NA	26	1	2014
743	4231	3	Red	Advise to go to local provider	NA	NA	26	1	2014
744	4411	3	Red	Refer to nearest UHC	0	0	26	1	2014
745	2641	3	Red	Advise to go to local provider	NA	NA	26	1	2014
746	2751	2	Yellow	Advise to go to local provider	NA	NA	26	1	2014
747	1351	3	Red	Refer to nearest UHC	1	0	26	1	2014
748	3581	2	Yellow	Refer to nearest UHC	1	0	26	1	2014
749	3611	2	Yellow	Advise to go to local provider	NA	NA	26	1	2014
750	2111	3	Red	Refer to nearest UHC	1	0	26	1	2014
751	5571	2	Yellow	Refer to nearest UHC	1	0	26	1	2014
752	1391	3	Red	Refer to nearest UHC	1	0	26	1	2014
753	4781	3	Red	Refer to nearest UHC	0	0	26	1	2014
754	4423	3	Red	Refer to nearest UHC	1	1	26	1	2014
755	4451	3	Red	Refer to nearest UHC	1	0	26	1	2014
756	5011	3	Red	Refer to nearest UHC	0	0	27	1	2014
757	1871	2	Yellow	Refer to nearest UHC	0	0	27	1	2014
758	4531	3	Red	Refer to nearest UHC	0	0	27	1	2014
759	2111	3	Red	Refer to nearest UHC	1	0	27	1	2014
760	2301	3	Red	Advise to go to local provider	NA	NA	27	1	2014
761	4801	3	Red	Refer to nearest UHC	1	0	27	1	2014
762	5431	2	Yellow	Refer to nearest UHC	1	0	27	1	2014
763	4881	3	Red	Refer to nearest UHC	1	1	27	1	2014
764	2281	3	Red	Advise to go to local provider	NA	NA	27	1	2014
765	2311	3	Red	Advise to go to local provider	NA	NA	27	1	2014
766	3991	3	Red	Refer to nearest UHC	0	0	27	1	2014
767	1311	3	Red	Refer to nearest UHC	1	0	27	1	2014
768	4221	2	Yellow	Refer to nearest UHC	1	1	28	1	2014
769	5102	2	Yellow	Refer to nearest UHC	1	0	28	1	2014
770	5102	2	Yellow	Refer to nearest UHC	1	0	28	1	2014
771	1392	3	Red	Refer to nearest UHC	0	0	28	1	2014
772	4802	3	Red	Refer to nearest UHC	1	0	28	1	2014
773	4712	3	Red	Refer to nearest UHC	1	1	28	1	2014
774	5101	2	Yellow	Refer to nearest UHC	1	0	28	1	2014
775	1311	3	Red	Refer to nearest UHC	1	1	28	1	2014
776	4712	3	Red	Refer to nearest UHC	1	1	28	1	2014
777	1611	1	Green	Refer to nearest UHC	1	0	28	1	2014
778	2751	2	Yellow	Refer to nearest UHC	0	0	28	1	2014
779	5581	2	Yellow	Refer to nearest UHC	0	0	28	1	2014
780	3901	2	Yellow	Refer to nearest UHC	1	0	28	1	2014
781	4321	3	Red	Refer to nearest UHC	1	1	28	1	2014
782	4451	3	Red	Refer to nearest UHC	0	0	28	1	2014
783	4321	3	Red	Refer to nearest UHC	0	0	28	1	2014
784	4451	3	Red	Refer to nearest UHC	1	0	29	1	2014
785	2051	2	Yellow	Refer to nearest UHC	1	0	29	1	2014
786	1111	1	Green	Refer to nearest UHC	1	0	29	1	2014
787	2951	3	Red	Refer to nearest UHC	1	0	29	1	2014
788	4451	3	Red	Refer to nearest UHC	0	0	29	1	2014
789	2381	2	Yellow	Advise to go to local provider	NA	NA	29	1	2014
790	5101	2	Yellow	Refer to nearest UHC	1	0	29	1	2014
791	5581	2	Yellow	Refer to nearest UHC	1	0	29	1	2014
792	2051	2	Yellow	Advise to go to local provider	NA	NA	29	1	2014
793	5101	2	Yellow	Refer to nearest UHC	0	0	29	1	2014
794	5251	3	Red	Refer to nearest UHC	1	0	29	1	2014
795	3941	2	Yellow	Refer to nearest UHC	1	0	29	1	2014
796	4541	3	Red	Refer to nearest UHC	0	0	29	1	2014
797	2951	3	Red	Refer to nearest UHC	1	0	29	1	2014
798	2381	2	Yellow	Refer to nearest UHC	1	0	29	1	2014
799	1351	3	Red	Refer to nearest UHC	1	0	29	1	2014
800	1391	3	Red	Refer to nearest UHC	1	0	29	1	2014
801	1611	1	Green	Advise to go to local provider	NA	NA	29	1	2014
802	3041	3	Red	Refer to nearest UHC	0	0	29	1	2014
803	1631	1	Green	Refer to nearest UHC	1	0	29	1	2014
804	5551	2	Yellow	Refer to nearest UHC	1	1	29	1	2014
805	2091	3	Red	Refer to nearest UHC	1	1	29	1	2014
806	4302	3	Red	Refer to nearest UHC	1	1	30	1	2014
807	4781	3	Red	Advise to go to local provider	NA	NA	30	1	2014
808	2611	2	Yellow	Refer to nearest UHC	0	0	30	1	2014
809	2071	2	Yellow	Refer to nearest UHC	1	0	30	1	2014
810	5621	2	Yellow	Refer to nearest UHC	0	0	30	1	2014
811	5621	2	Yellow	Refer to nearest UHC	1	0	30	1	2014
812	4221	2	Yellow	Refer to nearest UHC	1	0	30	1	2014
813	3021	3	Red	Advise to go to local provider	NA	NA	30	1	2014
814	4801	3	Red	Refer to nearest UHC	1	0	30	1	2014
815	1101	1	Green	Advise to go to local provider	NA	NA	30	1	2014
816	4531	3	Red	Advise to go to local provider	NA	NA	30	1	2014
817	Outside Study Area	4	White	Advise to go to local provider	NA	NA	30	1	2014
818	2062	2	Yellow	Refer to nearest UHC	1	0	30	1	2014
819	1011	1	Green	Advise to go to local provider	NA	NA	30	1	2014
820	3611	2	Yellow	Refer to nearest UHC	1	0	30	1	2014
821	2062	2	Yellow	Refer to nearest UHC	1	0	30	1	2014
822	Outside Study Area	4	White	Advise to go to local provider	NA	NA	30	1	2014
823	1311	3	Red	Refer to nearest UHC	1	0	31	1	2014
824	2751	2	Yellow	Refer to nearest UHC	1	0	31	1	2014
825	3121	1	Green	Refer to nearest UHC	0	0	31	1	2014
826	2091	3	Red	Advise to go to local provider	NA	NA	31	1	2014
827	3911	2	Yellow	Refer to nearest UHC	0	0	1	2	2014
828	3041	3	Red	Refer to nearest UHC	1	0	1	2	2014
829	1421	2	Yellow	Refer to nearest UHC	1	0	1	2	2014
830	2761	3	Red	Refer to nearest UHC	1	0	1	2	2014
831	3291	1	Green	Advise to go to local provider	NA	NA	1	2	2014
832	2061	2	Yellow	Refer to nearest UHC	1	0	1	2	2014
833	3611	2	Yellow	Refer to nearest UHC	0	0	1	2	2014
834	5011	3	Red	Refer to nearest UHC	1	0	1	2	2014
835	2381	2	Yellow	Refer to nearest UHC	1	0	1	2	2014
836	Outside Study Area	4	White	Advise to go to local provider	NA	NA	1	2	2014
837	4741	3	Red	Refer to nearest UHC	0	0	1	2	2014
838	2691	1	Green	Advise to go to local provider	NA	NA	1	2	2014
839	4221	2	Yellow	Advise to go to local provider	NA	NA	1	2	2014
840	1871	2	Yellow	Advise to go to local provider	NA	NA	1	2	2014
841	5481	2	Yellow	Refer to nearest UHC	1	0	1	2	2014
842	5411	2	Yellow	Refer to nearest UHC	1	0	1	2	2014
843	4773	3	Red	Refer to nearest UHC	1	0	2	2	2014
844	4881	3	Red	Refer to nearest UHC	1	0	2	2	2014
845	1871	2	Yellow	Refer to nearest UHC	0	0	2	2	2014
846	5591	2	Yellow	Refer to nearest UHC	1	0	2	2	2014
847	5031	3	Red	Refer to nearest UHC	0	0	2	2	2014
848	4781	3	Red	Refer to nearest UHC	1	1	2	2	2014
849	2331	3	Red	Advise to go to local provider	NA	NA	2	2	2014
850	2722	2	Yellow	Refer to nearest UHC	1	0	2	2	2014
851	2722	2	Yellow	Refer to nearest UHC	1	0	2	2	2014
852	2732	2	Yellow	Advise to go to local provider	NA	NA	2	2	2014
853	3161	1	Green	Refer to nearest UHC	0	0	2	2	2014
854	3901	2	Yellow	Advise to go to local provider	NA	NA	2	2	2014
855	4722	3	Red	Refer to nearest UHC	0	0	2	2	2014
856	4321	3	Red	Refer to nearest UHC	0	0	2	2	2014
857	2061	2	Yellow	Advise to go to local provider	NA	NA	2	2	2014
858	Outside Study Area	4	White	Advise to go to local provider	NA	NA	2	2	2014
859	1151	1	Green	Refer to nearest UHC	0	0	2	2	2014
860	4291	3	Red	Refer to nearest UHC	0	0	2	2	2014
861	2701	1	Green	Refer to nearest UHC	0	0	3	2	2014
862	4801	3	Red	Refer to nearest UHC	0	0	3	2	2014
863	3411	1	Green	Refer to nearest UHC	1	0	3	2	2014
864	2261	3	Red	Refer to nearest UHC	1	0	3	2	2014
865	2011	3	Red	Refer to nearest UHC	1	0	3	2	2014
866	Outside Study Area	4	White	Advise to go to local provider	NA	NA	3	2	2014
867	2091	3	Red	Refer to nearest UHC	1	0	3	2	2014
868	4451	3	Red	Refer to nearest UHC	1	0	3	2	2014
869	5481	2	Yellow	Refer to nearest UHC	0	0	3	2	2014
870	4251	2	Yellow	Advise to go to local provider	NA	NA	3	2	2014
871	3821	3	Red	Refer to nearest UHC	1	0	3	2	2014
872	4451	3	Red	Refer to nearest UHC	0	0	3	2	2014
873	2012	3	Red	Advise to go to local provider	NA	NA	3	2	2014
874	1831	3	Red	Refer to nearest UHC	0	0	3	2	2014
875	5102	2	Yellow	Refer to nearest UHC	0	0	3	2	2014
876	4281	3	Red	Refer to nearest UHC	0	0	3	2	2014
877	4711	3	Red	Refer to nearest UHC	1	0	4	2	2014
878	4453	3	Red	Advise to go to local provider	NA	NA	4	2	2014
879	2732	2	Yellow	Advise to go to local provider	NA	NA	4	2	2014
880	3121	1	Green	Advise to go to local provider	NA	NA	4	2	2014
881	1621	1	Green	Refer to nearest UHC	1	0	4	2	2014
882	2051	2	Yellow	Refer to nearest UHC	1	0	4	2	2014
883	2922	3	Red	Refer to nearest UHC	1	0	4	2	2014
884	5411	2	Yellow	Refer to nearest UHC	1	0	4	2	2014
885	4712	3	Red	Advise to go to local provider	NA	NA	4	2	2014
886	Outside Study Area	4	White	Advise to go to local provider	NA	NA	4	2	2014
887	4711	3	Red	Advise to go to local provider	NA	NA	4	2	2014
888	5451	2	Yellow	Refer to nearest UHC	1	0	4	2	2014
889	2051	2	Yellow	Refer to nearest UHC	1	0	4	2	2014
890	5071	2	Yellow	Refer to nearest UHC	0	0	5	2	2014
891	5641	2	Yellow	Refer to nearest UHC	0	0	5	2	2014
892	4531	3	Red	Refer to nearest UHC	1	1	5	2	2014
893	4291	3	Red	Refer to nearest UHC	0	0	5	2	2014
894	3241	1	Green	Refer to nearest UHC	1	0	5	2	2014
895	2681	2	Yellow	Refer to nearest UHC	0	0	5	2	2014
896	2421	3	Red	Refer to nearest UHC	1	1	5	2	2014
897	5482	2	Yellow	Refer to nearest UHC	1	0	5	2	2014
898	1811	1	Green	Advise to go to local provider	NA	NA	5	2	2014
899	5101	2	Yellow	Refer to nearest UHC	1	0	5	2	2014
900	2111	3	Red	Refer to nearest UHC	1	0	5	2	2014
901	3911	2	Yellow	Refer to nearest UHC	1	0	5	2	2014
902	3621	2	Yellow	Refer to nearest UHC	0	0	5	2	2014
903	4292	3	Red	Refer to nearest UHC	1	0	5	2	2014
904	2922	3	Red	Advise to go to local provider	NA	NA	5	2	2014
905	5483	2	Yellow	Refer to nearest UHC	0	0	5	2	2014
906	4521	3	Red	Refer to nearest UHC	0	0	5	2	2014
907	2061	2	Yellow	Refer to nearest UHC	0	0	5	2	2014
908	2061	2	Yellow	Advise to go to local provider	NA	NA	5	2	2014
909	4231	3	Red	Refer to nearest UHC	1	0	5	2	2014
910	5591	2	Yellow	Refer to nearest UHC	1	0	6	2	2014
911	3611	2	Yellow	Refer to nearest UHC	1	0	6	2	2014
912	4321	3	Red	Refer to nearest UHC	1	0	6	2	2014
913	4821	3	Red	Advise to go to local provider	NA	NA	6	2	2014
914	2921	3	Red	Refer to nearest UHC	1	0	6	2	2014
915	3831	3	Red	Refer to nearest UHC	1	0	6	2	2014
916	5641	2	Yellow	Advise to go to local provider	NA	NA	6	2	2014
917	4861	3	Red	Refer to nearest UHC	0	0	6	2	2014
918	5431	2	Yellow	Refer to nearest UHC	1	0	6	2	2014
919	1621	1	Green	Refer to nearest UHC	1	0	6	2	2014
920	1731	2	Yellow	Refer to nearest UHC	0	0	6	2	2014
921	1421	2	Yellow	Refer to nearest UHC	1	0	6	2	2014
922	5131	2	Yellow	Refer to nearest UHC	0	0	6	2	2014
923	5061	3	Red	Refer to nearest UHC	1	0	6	2	2014
924	5481	2	Yellow	Advise to go to local provider	NA	NA	6	2	2014
925	4421	3	Red	Refer to nearest UHC	1	1	6	2	2014
926	4801	3	Red	Refer to nearest UHC	1	0	6	2	2014
927	4801	3	Red	Refer to nearest UHC	1	0	6	2	2014
928	3411	1	Green	Advise to go to local provider	NA	NA	6	2	2014
929	3901	2	Yellow	Refer to nearest UHC	1	0	6	2	2014
930	4421	3	Red	Refer to nearest UHC	1	0	6	2	2014
931	3341	1	Green	Refer to nearest UHC	0	0	6	2	2014
932	4773	3	Red	Refer to nearest UHC	1	0	6	2	2014
933	2481	2	Yellow	Refer to nearest UHC	0	0	7	2	2014
934	4881	3	Red	Refer to nearest UHC	0	0	7	2	2014
935	5551	2	Yellow	Refer to nearest UHC	0	0	7	2	2014
936	3771	2	Yellow	Refer to nearest UHC	0	0	7	2	2014
937	4721	3	Red	Refer to nearest UHC	1	0	7	2	2014
938	2801	1	Green	Refer to nearest UHC	1	1	7	2	2014
939	3281	1	Green	Refer to nearest UHC	0	0	7	2	2014
940	4251	2	Yellow	Refer to nearest UHC	0	0	7	2	2014
941	3431	1	Green	Refer to nearest UHC	1	0	7	2	2014
942	5081	2	Yellow	Advise to go to local provider	NA	NA	7	2	2014
943	3151	1	Green	Refer to nearest UHC	0	0	7	2	2014
944	4471	3	Red	Refer to nearest UHC	0	0	7	2	2014
945	2781	2	Yellow	Refer to nearest UHC	0	0	7	2	2014
946	2051	2	Yellow	Refer to nearest UHC	1	0	7	2	2014
947	5491	3	Red	Refer to nearest UHC	1	1	8	2	2014
948	1871	2	Yellow	Refer to nearest UHC	1	0	8	2	2014
949	4521	3	Red	Advise to go to local provider	NA	NA	8	2	2014
950	2471	2	Yellow	Refer to nearest UHC	1	0	8	2	2014
951	2642	3	Red	Advise to go to local provider	NA	NA	8	2	2014
952	1011	1	Green	Advise to go to local provider	NA	NA	8	2	2014
953	2261	3	Red	Advise to go to local provider	NA	NA	8	2	2014
954	1401	2	Yellow	Refer to nearest UHC	0	0	8	2	2014
955	5102	2	Yellow	Refer to nearest UHC	1	0	8	2	2014
956	1121	1	Green	Refer to nearest UHC	1	0	8	2	2014
957	4881	3	Red	Refer to nearest UHC	1	0	8	2	2014
958	5681	3	Red	Advise to go to local provider	NA	NA	8	2	2014
959	1011	1	Green	Refer to nearest UHC	1	0	8	2	2014
960	1101	1	Green	Refer to nearest UHC	1	0	8	2	2014
961	3621	2	Yellow	Refer to nearest UHC	0	0	8	2	2014
962	5131	2	Yellow	Refer to nearest UHC	1	0	8	2	2014
963	3021	3	Red	Refer to nearest UHC	1	0	9	2	2014
964	2721	2	Yellow	Advise to go to local provider	NA	NA	9	2	2014
965	4323	3	Red	Refer to nearest UHC	1	0	9	2	2014
966	3622	2	Yellow	Refer to nearest UHC	1	0	9	2	2014
967	5561	2	Yellow	Refer to nearest UHC	1	0	9	2	2014
968	2114	3	Red	Refer to nearest UHC	1	1	9	2	2014
969	2114	3	Red	Refer to nearest UHC	1	1	9	2	2014
970	3601	2	Yellow	Refer to nearest UHC	1	0	9	2	2014
971	2092	3	Red	Refer to nearest UHC	1	1	9	2	2014
972	5102	2	Yellow	Refer to nearest UHC	0	0	9	2	2014
973	4773	3	Red	Advise to go to local provider	NA	NA	9	2	2014
974	2971	3	Red	Advise to go to local provider	NA	NA	9	2	2014
975	3581	2	Yellow	Refer to nearest UHC	1	0	9	2	2014
976	5561	2	Yellow	Refer to nearest UHC	1	0	9	2	2014
977	1621	1	Green	Refer to nearest UHC	1	0	10	2	2014
978	2111	3	Red	Refer to nearest UHC	0	0	10	2	2014
979	4541	3	Red	Advise to go to local provider	NA	NA	10	2	2014
980	2081	3	Red	Refer to nearest UHC	1	0	10	2	2014
981	2051	2	Yellow	Refer to nearest UHC	1	0	10	2	2014
982	5431	2	Yellow	Refer to nearest UHC	1	0	10	2	2014
983	2751	2	Yellow	Refer to nearest UHC	0	0	10	2	2014
984	3281	1	Green	Advise to go to local provider	NA	NA	10	2	2014
985	5431	2	Yellow	Refer to nearest UHC	1	0	10	2	2014
986	2731	2	Yellow	Refer to nearest UHC	0	0	10	2	2014
987	2681	2	Yellow	Refer to nearest UHC	0	0	10	2	2014
988	2931	3	Red	Refer to nearest UHC	1	0	10	2	2014
989	2111	3	Red	Refer to nearest UHC	1	0	10	2	2014
990	4871	3	Red	Advise to go to local provider	NA	NA	10	2	2014
991	3421	1	Green	Refer to nearest UHC	1	0	10	2	2014
992	4181	3	Red	Refer to nearest UHC	0	0	10	2	2014
993	2111	3	Red	Refer to nearest UHC	1	0	10	2	2014
994	2731	2	Yellow	Advise to go to local provider	NA	NA	10	2	2014
995	2021	2	Yellow	Refer to nearest UHC	1	0	10	2	2014
996	4561	3	Red	Refer to nearest UHC	1	1	10	2	2014
997	4461	3	Red	Refer to nearest UHC	1	0	10	2	2014
998	4521	3	Red	Refer to nearest UHC	1	0	11	2	2014
999	2062	2	Yellow	Refer to nearest UHC	1	0	11	2	2014
1000	4303	3	Red	Refer to nearest UHC	1	0	11	2	2014
1001	5491	3	Red	Refer to nearest UHC	0	0	11	2	2014
1002	4321	3	Red	Refer to nearest UHC	1	1	11	2	2014
1003	2751	2	Yellow	Refer to nearest UHC	1	0	11	2	2014
1004	5571	2	Yellow	Refer to nearest UHC	1	0	11	2	2014
1005	2011	3	Red	Refer to nearest UHC	1	0	11	2	2014
1006	5571	2	Yellow	Advise to go to local provider	NA	NA	11	2	2014
1007	5421	2	Yellow	Advise to go to local provider	NA	NA	11	2	2014
1008	3921	2	Yellow	Advise to go to local provider	NA	NA	11	2	2014
1009	2922	3	Red	Advise to go to local provider	NA	NA	11	2	2014
1010	4531	3	Red	Refer to nearest UHC	1	0	11	2	2014
1011	2111	3	Red	Refer to nearest UHC	0	0	11	2	2014
1012	3021	3	Red	Refer to nearest UHC	1	1	11	2	2014
1013	2611	2	Yellow	Refer to nearest UHC	1	0	11	2	2014
1014	4532	3	Red	Advise to go to local provider	NA	NA	11	2	2014
1015	4532	3	Red	Advise to go to local provider	NA	NA	11	2	2014
1016	3301	1	Green	Refer to nearest UHC	1	0	11	2	2014
1017	2051	2	Yellow	Refer to nearest UHC	1	0	11	2	2014
1018	1351	3	Red	Refer to nearest UHC	1	1	11	2	2014
1019	3951	2	Yellow	Refer to nearest UHC	0	0	11	2	2014
1020	4861	3	Red	Refer to nearest UHC	1	1	11	2	2014
1021	3511	2	Yellow	Refer to nearest UHC	1	0	12	2	2014
1022	2321	3	Red	Refer to nearest UHC	1	1	12	2	2014
1023	4321	3	Red	Refer to nearest UHC	1	0	12	2	2014
1024	5102	2	Yellow	Advise to go to local provider	NA	NA	12	2	2014
1025	5101	2	Yellow	Refer to nearest UHC	1	0	12	2	2014
1026	5101	2	Yellow	Refer to nearest UHC	1	0	12	2	2014
1027	2651	2	Yellow	Refer to nearest UHC	1	0	12	2	2014
1028	4292	3	Red	Advise to go to local provider	NA	NA	12	2	2014
1029	1101	1	Green	Refer to nearest UHC	1	0	12	2	2014
1030	2921	3	Red	Refer to nearest UHC	1	0	12	2	2014
1031	5101	2	Yellow	Refer to nearest UHC	1	0	12	2	2014
1032	2681	2	Yellow	Refer to nearest UHC	1	0	12	2	2014
1033	3281	1	Green	Refer to nearest UHC	1	0	12	2	2014
1034	2721	2	Yellow	Refer to nearest UHC	1	0	12	2	2014
1035	3821	3	Red	Advise to go to local provider	NA	NA	12	2	2014
1036	5431	2	Yellow	Advise to go to local provider	NA	NA	12	2	2014
1037	5432	2	Yellow	Advise to go to local provider	NA	NA	12	2	2014
1038	1651	2	Yellow	Advise to go to local provider	NA	NA	12	2	2014
1039	5681	3	Red	Advise to go to local provider	NA	NA	12	2	2014
1040	4821	3	Red	Refer to nearest UHC	0	0	12	2	2014
1041	1391	3	Red	Refer to nearest UHC	0	0	12	2	2014
1042	4531	3	Red	Advise to go to local provider	NA	NA	12	2	2014
1043	4532	3	Red	Refer to nearest UHC	0	0	12	2	2014
1044	1741	3	Red	Refer to nearest UHC	1	0	12	2	2014
1045	1741	3	Red	Refer to nearest UHC	1	0	12	2	2014
1046	1741	3	Red	Refer to nearest UHC	1	0	12	2	2014
1047	4531	3	Red	Advise to go to local provider	NA	NA	12	2	2014
1048	3981	2	Yellow	Refer to nearest UHC	1	1	12	2	2014
1049	4561	3	Red	Refer to nearest UHC	0	0	13	2	2014
1050	2211	3	Red	Refer to nearest UHC	1	1	13	2	2014
1051	3611	2	Yellow	Refer to nearest UHC	0	0	13	2	2014
1052	3621	2	Yellow	Refer to nearest UHC	0	0	13	2	2014
1053	4782	3	Red	Refer to nearest UHC	0	0	13	2	2014
1054	2101	3	Red	Refer to nearest UHC	1	1	13	2	2014
1055	1651	2	Yellow	Refer to nearest UHC	1	0	13	2	2014
1056	2644	3	Red	Advise to go to local provider	NA	NA	13	2	2014
1057	4323	3	Red	Advise to go to local provider	NA	NA	13	2	2014
1058	2331	3	Red	Advise to go to local provider	NA	NA	13	2	2014
1059	3622	2	Yellow	Refer to nearest UHC	1	0	13	2	2014
1060	2113	3	Red	Refer to nearest UHC	1	0	13	2	2014
1061	3401	1	Green	Refer to nearest UHC	1	0	13	2	2014
1062	5091	2	Yellow	Advise to go to local provider	NA	NA	13	2	2014
1063	1131	1	Green	Refer to nearest UHC	0	0	13	2	2014
1064	1401	2	Yellow	Refer to nearest UHC	0	0	13	2	2014
1065	2113	3	Red	Refer to nearest UHC	1	0	13	2	2014
1066	2644	3	Red	Refer to nearest UHC	0	0	13	2	2014
1067	3891	2	Yellow	Refer to nearest UHC	0	0	13	2	2014
1068	2644	3	Red	Advise to go to local provider	NA	NA	13	2	2014
1069	1011	1	Green	Refer to nearest UHC	0	0	13	2	2014
1070	1011	1	Green	Refer to nearest UHC	0	0	13	2	2014
1071	2612	2	Yellow	Refer to nearest UHC	1	0	13	2	2014
1072	5601	2	Yellow	Refer to nearest UHC	1	0	13	2	2014
1073	5432	2	Yellow	Refer to nearest UHC	1	0	13	2	2014
1074	2671	2	Yellow	Refer to nearest UHC	0	0	13	2	2014
1075	5491	3	Red	Advise to go to local provider	NA	NA	13	2	2014
1076	2971	3	Red	Refer to nearest UHC	1	0	14	2	2014
1077	2751	2	Yellow	Advise to go to local provider	NA	NA	14	2	2014
1078	1061	1	Green	Refer to nearest UHC	1	0	14	2	2014
1079	4822	3	Red	Refer to nearest UHC	0	0	14	2	2014
1080	4752	3	Red	Refer to nearest UHC	0	0	14	2	2014
1081	2751	2	Yellow	Refer to nearest UHC	1	0	14	2	2014
1082	3261	1	Green	Refer to nearest UHC	1	0	14	2	2014
1083	4831	3	Red	Refer to nearest UHC	1	1	14	2	2014
1084	4111	2	Yellow	Refer to nearest UHC	0	0	15	2	2014
1085	2644	3	Red	Advise to go to local provider	NA	NA	15	2	2014
1086	1831	3	Red	Refer to nearest UHC	1	0	15	2	2014
1087	3221	1	Green	Refer to nearest UHC	1	0	15	2	2014
1088	2111	3	Red	Advise to go to local provider	NA	NA	15	2	2014
1089	5432	2	Yellow	Advise to go to local provider	NA	NA	15	2	2014
1090	5461	2	Yellow	Advise to go to local provider	NA	NA	15	2	2014
1091	3601	2	Yellow	Refer to nearest UHC	1	0	15	2	2014
1092	2612	2	Yellow	Refer to nearest UHC	1	0	15	2	2014
1093	4772	3	Red	Advise to go to local provider	NA	NA	15	2	2014
1094	3411	1	Green	Advise to go to local provider	NA	NA	15	2	2014
1095	4781	3	Red	Refer to nearest UHC	1	1	15	2	2014
1096	Outside Study Area	4	White	Advise to go to local provider	NA	NA	15	2	2014
1097	1031	1	Green	Refer to nearest UHC	1	0	15	2	2014
1098	3401	1	Green	Refer to nearest UHC	0	0	15	2	2014
1099	5102	2	Yellow	Refer to nearest UHC	1	1	15	2	2014
1100	3971	2	Yellow	Refer to nearest UHC	1	0	16	2	2014
1101	1821	3	Red	Refer to nearest UHC	1	0	16	2	2014
1102	2721	2	Yellow	Refer to nearest UHC	1	0	16	2	2014
1103	4881	3	Red	Advise to go to local provider	NA	NA	16	2	2014
1104	3871	2	Yellow	Refer to nearest UHC	0	0	16	2	2014
1105	2921	3	Red	Refer to nearest UHC	1	0	16	2	2014
1106	4521	3	Red	Advise to go to local provider	NA	NA	16	2	2014
1107	5111	1	Green	Refer to nearest UHC	0	0	16	2	2014
1108	3981	2	Yellow	Advise to go to local provider	NA	NA	16	2	2014
1109	3621	2	Yellow	Advise to go to local provider	NA	NA	16	2	2014
1110	2612	2	Yellow	Refer to nearest UHC	1	0	16	2	2014
1111	5501	3	Red	Refer to nearest UHC	0	0	16	2	2014
1112	4712	3	Red	Advise to go to local provider	NA	NA	16	2	2014
1113	4292	3	Red	Refer to nearest UHC	0	0	16	2	2014
1114	1091	1	Green	Advise to go to local provider	NA	NA	16	2	2014
1115	4711	3	Red	Refer to nearest UHC	1	1	16	2	2014
1116	Outside Study Area	4	White	Advise to go to local provider	NA	NA	17	2	2014
1117	5641	2	Yellow	Refer to nearest UHC	1	0	17	2	2014
1118	2331	3	Red	Refer to nearest UHC	1	1	17	2	2014
1119	2951	3	Red	Advise to go to local provider	NA	NA	17	2	2014
1120	3831	3	Red	Refer to nearest UHC	1	0	17	2	2014
1121	3611	2	Yellow	Advise to go to local provider	NA	NA	17	2	2014
1122	2611	2	Yellow	Refer to nearest UHC	0	0	17	2	2014
1123	5431	2	Yellow	Advise to go to local provider	NA	NA	17	2	2014
1124	4851	3	Red	Refer to nearest UHC	0	0	17	2	2014
1125	4221	2	Yellow	Refer to nearest UHC	0	0	17	2	2014
1126	2111	3	Red	Refer to nearest UHC	0	0	17	2	2014
1127	Outside Study Area	4	White	Advise to go to local provider	NA	NA	17	2	2014
1128	2681	2	Yellow	Advise to go to local provider	NA	NA	17	2	2014
1129	4521	3	Red	Refer to nearest UHC	0	0	17	2	2014
1130	4711	3	Red	Refer to nearest UHC	1	1	17	2	2014
1131	3281	1	Green	Refer to nearest UHC	1	0	18	2	2014
1132	2012	3	Red	Refer to nearest UHC	1	0	18	2	2014
1133	Outside Study Area	4	White	Advise to go to local provider	NA	NA	18	2	2014
1134	4722	3	Red	Refer to nearest UHC	1	0	18	2	2014
1135	4323	3	Red	Refer to nearest UHC	1	0	18	2	2014
1136	1061	1	Green	Refer to nearest UHC	0	0	18	2	2014
1137	5451	2	Yellow	Refer to nearest UHC	0	0	18	2	2014
1138	1352	3	Red	Refer to nearest UHC	1	0	18	2	2014
1139	2391	2	Yellow	Advise to go to local provider	NA	NA	18	2	2014
1140	4881	3	Red	Refer to nearest UHC	0	0	18	2	2014
1141	5251	3	Red	Refer to nearest UHC	1	0	18	2	2014
1142	5451	2	Yellow	Refer to nearest UHC	0	0	18	2	2014
1143	3431	1	Green	Advise to go to local provider	NA	NA	18	2	2014
1144	2914	3	Red	Advise to go to local provider	NA	NA	18	2	2014
1145	2971	3	Red	Advise to go to local provider	NA	NA	18	2	2014
1146	2321	3	Red	Refer to nearest UHC	1	1	18	2	2014
1147	4721	3	Red	Refer to nearest UHC	1	1	18	2	2014
1148	2341	3	Red	Advise to go to local provider	NA	NA	18	2	2014
1149	5131	2	Yellow	Refer to nearest UHC	0	0	18	2	2014
1150	4521	3	Red	Advise to go to local provider	NA	NA	18	2	2014
1151	4451	3	Red	Refer to nearest UHC	1	1	18	2	2014
1152	4292	3	Red	Advise to go to local provider	NA	NA	19	2	2014
1153	4232	3	Red	Advise to go to local provider	NA	NA	19	2	2014
1154	1191	1	Green	Advise to go to local provider	NA	NA	19	2	2014
1155	5483	2	Yellow	Refer to nearest UHC	1	0	19	2	2014
1156	5451	2	Yellow	Advise to go to local provider	NA	NA	19	2	2014
1157	3831	3	Red	Refer to nearest UHC	1	0	19	2	2014
1158	3961	2	Yellow	Refer to nearest UHC	1	0	19	2	2014
1159	2644	3	Red	Advise to go to local provider	NA	NA	19	2	2014
1160	2071	2	Yellow	Refer to nearest UHC	1	0	19	2	2014
1161	3601	2	Yellow	Refer to nearest UHC	0	0	19	2	2014
1162	1201	1	Green	Refer to nearest UHC	1	0	19	2	2014
1163	1311	3	Red	Refer to nearest UHC	1	0	19	2	2014
1164	3511	2	Yellow	Refer to nearest UHC	0	0	19	2	2014
1165	3821	3	Red	Refer to nearest UHC	0	0	19	2	2014
1166	2612	2	Yellow	Refer to nearest UHC	0	0	19	2	2014
1167	1731	2	Yellow	Advise to go to local provider	NA	NA	19	2	2014
1168	4822	3	Red	Refer to nearest UHC	0	0	19	2	2014
1169	3972	2	Yellow	Refer to nearest UHC	1	0	19	2	2014
1170	2611	2	Yellow	Advise to go to local provider	NA	NA	19	2	2014
1171	1111	1	Green	Refer to nearest UHC	1	0	19	2	2014
1172	4561	3	Red	Refer to nearest UHC	1	0	20	2	2014
1173	3511	2	Yellow	Refer to nearest UHC	1	0	20	2	2014
1174	1011	1	Green	Advise to go to local provider	NA	NA	20	2	2014
1175	3851	2	Yellow	Refer to nearest UHC	1	0	20	2	2014
1176	3341	1	Green	Advise to go to local provider	NA	NA	20	2	2014
1177	3861	2	Yellow	Refer to nearest UHC	1	0	20	2	2014
1178	3861	2	Yellow	Refer to nearest UHC	1	0	20	2	2014
1179	5101	2	Yellow	Refer to nearest UHC	1	0	20	2	2014
1180	4521	3	Red	Refer to nearest UHC	0	0	20	2	2014
1181	3571	2	Yellow	Refer to nearest UHC	1	0	20	2	2014
1182	3571	2	Yellow	Advise to go to local provider	NA	NA	20	2	2014
1183	3571	2	Yellow	Advise to go to local provider	NA	NA	20	2	2014
1184	4421	3	Red	Advise to go to local provider	NA	NA	20	2	2014
1185	2641	3	Red	Advise to go to local provider	NA	NA	20	2	2014
1186	4301	3	Red	Refer to nearest UHC	0	0	20	2	2014
1187	1681	3	Red	Advise to go to local provider	NA	NA	20	2	2014
1188	3041	3	Red	Refer to nearest UHC	1	0	20	2	2014
1189	2331	3	Red	Advise to go to local provider	NA	NA	20	2	2014
1190	4771	3	Red	Advise to go to local provider	NA	NA	20	2	2014
1191	5681	3	Red	Advise to go to local provider	NA	NA	20	2	2014
1192	3151	1	Green	Refer to nearest UHC	1	0	20	2	2014
1193	3531	1	Green	Refer to nearest UHC	0	0	20	2	2014
1194	5091	2	Yellow	Refer to nearest UHC	0	0	20	2	2014
1195	5511	2	Yellow	Refer to nearest UHC	1	0	20	2	2014
1196	4751	3	Red	Refer to nearest UHC	1	1	20	2	2014
1197	3541	1	Green	Refer to nearest UHC	1	0	20	2	2014
1198	4821	3	Red	Refer to nearest UHC	1	0	20	2	2014
1199	3151	1	Green	Refer to nearest UHC	1	0	20	2	2014
1200	1641	1	Green	Refer to nearest UHC	0	0	20	2	2014
1201	4341	3	Red	Advise to go to local provider	NA	NA	20	2	2014
1202	4321	3	Red	Refer to nearest UHC	1	1	21	2	2014
1203	4771	3	Red	Refer to nearest UHC	1	0	21	2	2014
1204	4721	3	Red	Advise to go to local provider	NA	NA	21	2	2014
1205	5411	2	Yellow	Advise to go to local provider	NA	NA	21	2	2014
1206	4881	3	Red	Refer to nearest UHC	1	0	21	2	2014
1207	3511	2	Yellow	Refer to nearest UHC	1	0	21	2	2014
1208	5261	3	Red	Refer to nearest UHC	1	0	21	2	2014
1209	5581	2	Yellow	Refer to nearest UHC	1	0	21	2	2014
1210	5411	2	Yellow	Advise to go to local provider	NA	NA	21	2	2014
1211	3831	3	Red	Refer to nearest UHC	1	0	21	2	2014
1212	5251	3	Red	Refer to nearest UHC	1	0	21	2	2014
1213	5501	3	Red	Refer to nearest UHC	0	0	21	2	2014
1214	2011	3	Red	Refer to nearest UHC	1	0	21	2	2014
1215	3511	2	Yellow	Refer to nearest UHC	1	0	21	2	2014
1216	4731	3	Red	Refer to nearest UHC	0	0	21	2	2014
1217	5591	2	Yellow	Refer to nearest UHC	1	0	21	2	2014
1218	2644	3	Red	Refer to nearest UHC	1	0	21	2	2014
1219	5051	3	Red	Advise to go to local provider	NA	NA	22	2	2014
1220	2281	3	Red	Advise to go to local provider	NA	NA	22	2	2014
1221	5531	2	Yellow	Advise to go to local provider	NA	NA	22	2	2014
1222	5251	3	Red	Refer to nearest UHC	1	0	22	2	2014
1223	1801	3	Red	Advise to go to local provider	NA	NA	22	2	2014
1224	4811	3	Red	Refer to nearest UHC	0	0	22	2	2014
1225	3241	1	Green	Advise to go to local provider	NA	NA	22	2	2014
1226	4531	3	Red	Advise to go to local provider	NA	NA	22	2	2014
1227	2011	3	Red	Refer to nearest UHC	1	0	22	2	2014
1228	4251	2	Yellow	Advise to go to local provider	NA	NA	22	2	2014
1229	2781	2	Yellow	Refer to nearest UHC	0	0	22	2	2014
1230	5051	3	Red	Refer to nearest UHC	1	0	22	2	2014
1231	2011	3	Red	Refer to nearest UHC	1	0	22	2	2014
1232	1101	1	Green	Advise to go to local provider	NA	NA	22	2	2014
1233	5661	3	Red	Advise to go to local provider	NA	NA	22	2	2014
1234	4241	3	Red	Advise to go to local provider	NA	NA	22	2	2014
1235	5031	3	Red	Advise to go to local provider	NA	NA	22	2	2014
1236	1021	1	Green	Refer to nearest UHC	1	0	22	2	2014
1237	4421	3	Red	Advise to go to local provider	NA	NA	22	2	2014
1238	5431	2	Yellow	Refer to nearest UHC	0	0	22	2	2014
1239	1701	3	Red	Refer to nearest UHC	0	0	22	2	2014
1240	1101	1	Green	Refer to nearest UHC	1	0	22	2	2014
1241	2761	3	Red	Refer to nearest UHC	1	0	22	2	2014
1242	2061	2	Yellow	Refer to nearest UHC	1	0	22	2	2014
1243	2681	2	Yellow	Refer to nearest UHC	0	0	22	2	2014
1244	4321	3	Red	Refer to nearest UHC	1	0	23	2	2014
1245	3831	3	Red	Advise to go to local provider	NA	NA	23	2	2014
1246	3941	2	Yellow	Refer to nearest UHC	1	0	23	2	2014
1247	1352	3	Red	Refer to nearest UHC	1	0	23	2	2014
1248	5051	3	Red	Advise to go to local provider	NA	NA	23	2	2014
1249	5531	2	Yellow	Refer to nearest UHC	1	0	23	2	2014
1250	3511	2	Yellow	Refer to nearest UHC	1	0	23	2	2014
1251	3511	2	Yellow	Refer to nearest UHC	0	0	23	2	2014
1252	Outside Study Area	4	White	Advise to go to local provider	NA	NA	23	2	2014
1253	2401	2	Yellow	Advise to go to local provider	NA	NA	23	2	2014
1254	4812	3	Red	Refer to nearest UHC	1	0	23	2	2014
1255	2662	2	Yellow	Advise to go to local provider	NA	NA	23	2	2014
1256	4811	3	Red	Refer to nearest UHC	0	0	23	2	2014
1257	5432	2	Yellow	Refer to nearest UHC	1	0	23	2	2014
1258	1771	2	Yellow	Refer to nearest UHC	1	0	23	2	2014
1259	2611	2	Yellow	Refer to nearest UHC	0	0	23	2	2014
1260	2661	2	Yellow	Advise to go to local provider	NA	NA	23	2	2014
1261	3951	2	Yellow	Advise to go to local provider	NA	NA	23	2	2014
1262	4881	3	Red	Advise to go to local provider	NA	NA	23	2	2014
1263	1771	2	Yellow	Refer to nearest UHC	1	0	23	2	2014
1264	4423	3	Red	Refer to nearest UHC	0	0	23	2	2014
1265	5501	3	Red	Refer to nearest UHC	1	0	23	2	2014
1266	3241	1	Green	Advise to go to local provider	NA	NA	23	2	2014
1267	3611	2	Yellow	Refer to nearest UHC	1	0	23	2	2014
1268	4773	3	Red	Refer to nearest UHC	1	0	24	2	2014
1269	4862	3	Red	Refer to nearest UHC	1	0	24	2	2014
1270	2932	3	Red	Refer to nearest UHC	1	0	24	2	2014
1271	5051	3	Red	Refer to nearest UHC	0	0	24	2	2014
1272	5221	1	Green	Advise to go to local provider	NA	NA	24	2	2014
1273	4472	3	Red	Refer to nearest UHC	0	0	24	2	2014
1274	2801	1	Green	Refer to nearest UHC	0	0	24	2	2014
1275	2682	2	Yellow	Advise to go to local provider	NA	NA	24	2	2014
1276	2751	2	Yellow	Refer to nearest UHC	1	0	24	2	2014
1277	5432	2	Yellow	Refer to nearest UHC	1	0	24	2	2014
1278	5641	2	Yellow	Refer to nearest UHC	1	0	24	2	2014
1279	5091	2	Yellow	Refer to nearest UHC	0	0	24	2	2014
1280	3971	2	Yellow	Advise to go to local provider	NA	NA	24	2	2014
1281	5461	2	Yellow	Advise to go to local provider	NA	NA	24	2	2014
1282	3571	2	Yellow	Refer to nearest UHC	1	0	24	2	2014
1283	4731	3	Red	Refer to nearest UHC	1	0	24	2	2014
1284	4001	3	Red	Refer to nearest UHC	1	0	24	2	2014
1285	1061	1	Green	Refer to nearest UHC	1	0	24	2	2014
1286	4811	3	Red	Refer to nearest UHC	0	0	24	2	2014
1287	1611	1	Green	Refer to nearest UHC	1	0	24	2	2014
1288	3531	1	Green	Refer to nearest UHC	1	0	24	2	2014
1289	1792	2	Yellow	Refer to nearest UHC	1	0	24	2	2014
1290	4821	3	Red	Advise to go to local provider	NA	NA	24	2	2014
1291	5041	3	Red	Refer to nearest UHC	0	0	24	2	2014
1292	4531	3	Red	Refer to nearest UHC	0	0	24	2	2014
1293	4501	3	Red	Advise to go to local provider	NA	NA	24	2	2014
1294	4821	3	Red	Advise to go to local provider	NA	NA	24	2	2014
1295	4821	3	Red	Refer to nearest UHC	0	0	24	2	2014
1296	5061	3	Red	Refer to nearest UHC	1	0	25	2	2014
1297	2931	3	Red	Refer to nearest UHC	1	0	25	2	2014
1298	4861	3	Red	Advise to go to local provider	NA	NA	25	2	2014
1299	3621	2	Yellow	Refer to nearest UHC	1	0	25	2	2014
1300	2391	2	Yellow	Advise to go to local provider	NA	NA	25	2	2014
1301	5511	2	Yellow	Refer to nearest UHC	1	0	25	2	2014
1302	3131	1	Green	Refer to nearest UHC	1	0	25	2	2014
1303	4541	3	Red	Refer to nearest UHC	1	0	25	2	2014
1304	5241	2	Yellow	Refer to nearest UHC	1	0	25	2	2014
1305	5431	2	Yellow	Refer to nearest UHC	1	0	25	2	2014
1306	1151	1	Green	Refer to nearest UHC	1	0	25	2	2014
1307	4521	3	Red	Advise to go to local provider	NA	NA	25	2	2014
1308	3281	1	Green	Refer to nearest UHC	0	0	25	2	2014
1309	4822	3	Red	Advise to go to local provider	NA	NA	25	2	2014
1310	4221	2	Yellow	Advise to go to local provider	NA	NA	25	2	2014
1311	5482	2	Yellow	Refer to nearest UHC	1	0	26	2	2014
1312	4771	3	Red	Refer to nearest UHC	1	0	26	2	2014
1313	2331	3	Red	Refer to nearest UHC	1	1	26	2	2014
1314	4321	3	Red	Advise to go to local provider	NA	NA	26	2	2014
1315	5531	2	Yellow	Refer to nearest UHC	1	0	26	2	2014
1316	2751	2	Yellow	Advise to go to local provider	NA	NA	26	2	2014
1317	2751	2	Yellow	Refer to nearest UHC	0	0	26	2	2014
1318	3901	2	Yellow	Refer to nearest UHC	0	0	26	2	2014
1319	4831	3	Red	Refer to nearest UHC	1	0	26	2	2014
1320	4451	3	Red	Refer to nearest UHC	0	0	26	2	2014
1321	5431	2	Yellow	Refer to nearest UHC	1	0	26	2	2014
1322	5431	2	Yellow	Refer to nearest UHC	1	0	26	2	2014
1323	4711	3	Red	Refer to nearest UHC	1	0	26	2	2014
1324	2051	2	Yellow	Advise to go to local provider	NA	NA	26	2	2014
1325	2241	3	Red	Refer to nearest UHC	1	1	26	2	2014
1326	2251	3	Red	Advise to go to local provider	NA	NA	26	2	2014
1327	5061	3	Red	Refer to nearest UHC	1	0	26	2	2014
1328	2931	3	Red	Advise to go to local provider	NA	NA	26	2	2014
1329	1111	1	Green	Refer to nearest UHC	0	0	26	2	2014
1330	2011	3	Red	Advise to go to local provider	NA	NA	26	2	2014
1331	2011	3	Red	Refer to nearest UHC	0	0	26	2	2014
1332	2011	3	Red	Advise to go to local provider	NA	NA	26	2	2014
1333	5081	2	Yellow	Refer to nearest UHC	1	0	26	2	2014
1334	4321	3	Red	Advise to go to local provider	NA	NA	26	2	2014
1335	4851	3	Red	Advise to go to local provider	NA	NA	26	2	2014
1336	2651	2	Yellow	Advise to go to local provider	NA	NA	26	2	2014
1337	5111	1	Green	Refer to nearest UHC	1	0	26	2	2014
1338	4021	2	Yellow	Refer to nearest UHC	1	0	26	2	2014
1339	3941	2	Yellow	Advise to go to local provider	NA	NA	26	2	2014
1340	1351	3	Red	Refer to nearest UHC	1	0	26	2	2014
1341	2061	2	Yellow	Refer to nearest UHC	0	0	26	2	2014
1342	1341	3	Red	Advise to go to local provider	NA	NA	26	2	2014
1343	1691	3	Red	Refer to nearest UHC	1	0	26	2	2014
1344	4441	3	Red	Advise to go to local provider	NA	NA	26	2	2014
1345	1791	2	Yellow	Advise to go to local provider	NA	NA	26	2	2014
1346	3291	1	Green	Refer to nearest UHC	1	0	26	2	2014
1347	5051	3	Red	Refer to nearest UHC	1	0	26	2	2014
1348	5221	1	Green	Advise to go to local provider	NA	NA	26	2	2014
1349	3622	2	Yellow	Advise to go to local provider	NA	NA	26	2	2014
1350	1121	1	Green	Advise to go to local provider	NA	NA	27	2	2014
1351	1121	1	Green	Advise to go to local provider	NA	NA	27	2	2014
1352	3831	3	Red	Advise to go to local provider	NA	NA	27	2	2014
1353	2771	2	Yellow	Refer to nearest UHC	1	0	27	2	2014
1354	5151	2	Yellow	Refer to nearest UHC	1	0	27	2	2014
1355	2642	3	Red	Advise to go to local provider	NA	NA	27	2	2014
1356	5411	2	Yellow	Refer to nearest UHC	1	0	27	2	2014
1357	1641	1	Green	Advise to go to local provider	NA	NA	27	2	2014
1358	2261	3	Red	Advise to go to local provider	NA	NA	27	2	2014
1359	2642	3	Red	Advise to go to local provider	NA	NA	27	2	2014
1360	3771	2	Yellow	Refer to nearest UHC	0	0	27	2	2014
1361	4411	3	Red	Advise to go to local provider	NA	NA	27	2	2014
1362	4461	3	Red	Advise to go to local provider	NA	NA	27	2	2014
1363	5241	2	Yellow	Refer to nearest UHC	1	0	27	2	2014
1364	1641	1	Green	Advise to go to local provider	NA	NA	27	2	2014
1365	1011	1	Green	Advise to go to local provider	NA	NA	27	2	2014
1366	3411	1	Green	Refer to nearest UHC	1	0	27	2	2014
1367	3411	1	Green	Advise to go to local provider	NA	NA	27	2	2014
1368	2251	3	Red	Refer to nearest UHC	0	0	27	2	2014
1369	1461	3	Red	Refer to nearest UHC	1	0	27	2	2014
1370	4451	3	Red	Refer to nearest UHC	0	0	27	2	2014
1371	3951	2	Yellow	Advise to go to local provider	NA	NA	27	2	2014
1372	2011	3	Red	Refer to nearest UHC	1	1	27	2	2014
1373	1391	3	Red	Refer to nearest UHC	1	0	27	2	2014
1374	2111	3	Red	Refer to nearest UHC	1	0	27	2	2014
1375	4821	3	Red	Refer to nearest UHC	1	1	27	2	2014
1376	4752	3	Red	Refer to nearest UHC	0	0	27	2	2014
1377	4711	3	Red	Refer to nearest UHC	1	1	28	2	2014
1378	5071	2	Yellow	Refer to nearest UHC	1	0	28	2	2014
1379	4862	3	Red	Refer to nearest UHC	1	0	28	2	2014
1380	4001	3	Red	Advise to go to local provider	NA	NA	28	2	2014
1381	4212	2	Yellow	Refer to nearest UHC	0	0	28	2	2014
1382	4232	3	Red	Refer to nearest UHC	1	0	28	2	2014
1383	2012	3	Red	Refer to nearest UHC	0	0	28	2	2014
1384	2711	1	Green	Refer to nearest UHC	1	0	28	2	2014
1385	4561	3	Red	Refer to nearest UHC	0	0	28	2	2014
1386	4811	3	Red	Refer to nearest UHC	0	0	28	2	2014
1387	3621	2	Yellow	Advise to go to local provider	NA	NA	28	2	2014
1388	3021	3	Red	Refer to nearest UHC	1	0	1	3	2014
1389	1621	1	Green	Refer to nearest UHC	0	0	1	3	2014
1390	5471	2	Yellow	Refer to nearest UHC	1	0	1	3	2014
1391	3041	3	Red	Refer to nearest UHC	1	0	1	3	2014
1392	3291	1	Green	Refer to nearest UHC	1	0	1	3	2014
1393	2011	3	Red	Refer to nearest UHC	1	0	1	3	2014
1394	4711	3	Red	Refer to nearest UHC	1	1	1	3	2014
1395	2061	2	Yellow	Refer to nearest UHC	0	0	1	3	2014
1396	4861	3	Red	Refer to nearest UHC	0	0	1	3	2014
1397	2051	2	Yellow	Refer to nearest UHC	1	0	2	3	2014
1398	3791	3	Red	Refer to nearest UHC	1	0	2	3	2014
1399	5091	2	Yellow	Refer to nearest UHC	0	0	2	3	2014
1400	3971	2	Yellow	Refer to nearest UHC	1	0	2	3	2014
1401	3511	2	Yellow	Refer to nearest UHC	1	0	2	3	2014
1402	5021	3	Red	Refer to nearest UHC	0	0	2	3	2014
1403	2721	2	Yellow	Refer to nearest UHC	1	0	2	3	2014
1404	3601	2	Yellow	Advise to go to local provider	NA	NA	2	3	2014
1405	3921	2	Yellow	Advise to go to local provider	NA	NA	2	3	2014
1406	5461	2	Yellow	Advise to go to local provider	NA	NA	2	3	2014
1407	4781	3	Red	Refer to nearest UHC	1	0	2	3	2014
1408	1821	3	Red	Refer to nearest UHC	1	0	2	3	2014
1409	3281	1	Green	Refer to nearest UHC	1	0	2	3	2014
1410	2681	2	Yellow	Refer to nearest UHC	1	0	2	3	2014
1411	2661	2	Yellow	Refer to nearest UHC	0	0	2	3	2014
1412	2661	2	Yellow	Advise to go to local provider	NA	NA	2	3	2014
1413	4531	3	Red	Advise to go to local provider	NA	NA	2	3	2014
1414	3851	2	Yellow	Refer to nearest UHC	1	0	2	3	2014
1415	2741	2	Yellow	Refer to nearest UHC	1	0	2	3	2014
1416	4531	3	Red	Refer to nearest UHC	0	0	2	3	2014
1417	1351	3	Red	Refer to nearest UHC	0	0	2	3	2014
1418	2771	2	Yellow	Refer to nearest UHC	0	0	2	3	2014
1419	3731	2	Yellow	Refer to nearest UHC	0	0	2	3	2014
1420	3121	1	Green	Refer to nearest UHC	1	0	2	3	2014
1421	4501	3	Red	Refer to nearest UHC	1	0	2	3	2014
1422	4323	3	Red	Refer to nearest UHC	1	1	2	3	2014
1423	4452	3	Red	Refer to nearest UHC	1	0	3	3	2014
1424	2211	3	Red	Advise to go to local provider	NA	NA	3	3	2014
1425	3291	1	Green	Advise to go to local provider	NA	NA	3	3	2014
1426	5431	2	Yellow	Refer to nearest UHC	1	0	3	3	2014
1427	3291	1	Green	Refer to nearest UHC	1	0	3	3	2014
1428	5081	2	Yellow	Refer to nearest UHC	0	0	3	3	2014
1429	2621	3	Red	Refer to nearest UHC	1	0	3	3	2014
1430	4821	3	Red	Advise to go to local provider	NA	NA	3	3	2014
1431	5431	2	Yellow	Advise to go to local provider	NA	NA	3	3	2014
1432	1651	2	Yellow	Refer to nearest UHC	1	0	3	3	2014
1433	1791	2	Yellow	Advise to go to local provider	NA	NA	3	3	2014
1434	5481	2	Yellow	Advise to go to local provider	NA	NA	3	3	2014
1435	1811	1	Green	Refer to nearest UHC	0	0	3	3	2014
1436	4561	3	Red	Refer to nearest UHC	0	0	3	3	2014
1437	3291	1	Green	Refer to nearest UHC	1	0	4	3	2014
1438	4321	3	Red	Refer to nearest UHC	1	1	4	3	2014
1439	1831	3	Red	Advise to go to local provider	NA	NA	4	3	2014
1440	4453	3	Red	Advise to go to local provider	NA	NA	4	3	2014
1441	2771	2	Yellow	Refer to nearest UHC	1	0	4	3	2014
1442	2742	2	Yellow	Refer to nearest UHC	1	0	4	3	2014
1443	3612	2	Yellow	Refer to nearest UHC	1	0	4	3	2014
1444	4881	3	Red	Refer to nearest UHC	0	0	4	3	2014
1445	5411	2	Yellow	Advise to go to local provider	NA	NA	4	3	2014
1446	5071	2	Yellow	Refer to nearest UHC	1	0	4	3	2014
1447	Outside Study Area	4	White	Advise to go to local provider	NA	NA	4	3	2014
1448	1611	1	Green	Refer to nearest UHC	1	0	4	3	2014
1449	5061	3	Red	Advise to go to local provider	NA	NA	4	3	2014
1450	5411	2	Yellow	Refer to nearest UHC	1	0	4	3	2014
1451	5411	2	Yellow	Refer to nearest UHC	1	0	4	3	2014
1452	1611	1	Green	Refer to nearest UHC	1	0	4	3	2014
1453	2711	1	Green	Advise to go to local provider	NA	NA	4	3	2014
1454	4491	2	Yellow	Advise to go to local provider	NA	NA	4	3	2014
1455	4121	2	Yellow	Advise to go to local provider	NA	NA	4	3	2014
1456	3961	2	Yellow	Refer to nearest UHC	1	0	4	3	2014
1457	3401	1	Green	Refer to nearest UHC	1	0	4	3	2014
1458	4722	3	Red	Advise to go to local provider	NA	NA	4	3	2014
1459	3821	3	Red	Advise to go to local provider	NA	NA	4	3	2014
1460	2611	2	Yellow	Refer to nearest UHC	1	0	4	3	2014
1461	5051	3	Red	Refer to nearest UHC	0	0	4	3	2014
1462	4521	3	Red	Advise to go to local provider	NA	NA	4	3	2014
1463	5571	2	Yellow	Refer to nearest UHC	1	0	4	3	2014
1464	5071	2	Yellow	Refer to nearest UHC	1	0	5	3	2014
1465	2751	2	Yellow	Refer to nearest UHC	1	0	5	3	2014
1466	3511	2	Yellow	Refer to nearest UHC	0	0	5	3	2014
1467	2471	2	Yellow	Advise to go to local provider	NA	NA	5	3	2014
1468	2652	2	Yellow	Refer to nearest UHC	0	0	5	3	2014
1469	1011	1	Green	Refer to nearest UHC	0	0	5	3	2014
1470	1011	1	Green	Refer to nearest UHC	0	0	5	3	2014
1471	5091	2	Yellow	Advise to go to local provider	NA	NA	5	3	2014
1472	3281	1	Green	Refer to nearest UHC	1	0	5	3	2014
1473	2111	3	Red	Advise to go to local provider	NA	NA	5	3	2014
1474	5681	3	Red	Advise to go to local provider	NA	NA	5	3	2014
1475	2113	3	Red	Refer to nearest UHC	0	0	5	3	2014
1476	3851	2	Yellow	Refer to nearest UHC	0	0	5	3	2014
1477	2241	3	Red	Refer to nearest UHC	0	0	5	3	2014
1478	1811	1	Green	Advise to go to local provider	NA	NA	5	3	2014
1479	1392	3	Red	Advise to go to local provider	NA	NA	5	3	2014
1480	4211	2	Yellow	Refer to nearest UHC	1	0	5	3	2014
1481	5461	2	Yellow	Refer to nearest UHC	0	0	5	3	2014
1482	2061	2	Yellow	Refer to nearest UHC	0	0	5	3	2014
1483	3621	2	Yellow	Advise to go to local provider	NA	NA	6	3	2014
1484	4451	3	Red	Advise to go to local provider	NA	NA	6	3	2014
1485	1421	2	Yellow	Refer to nearest UHC	0	0	6	3	2014
1486	3581	2	Yellow	Refer to nearest UHC	0	0	6	3	2014
1487	4501	3	Red	Refer to nearest UHC	1	0	6	3	2014
1488	3821	3	Red	Refer to nearest UHC	1	0	6	3	2014
1489	5461	2	Yellow	Refer to nearest UHC	1	0	6	3	2014
1490	2491	2	Yellow	Advise to go to local provider	NA	NA	6	3	2014
1491	5102	2	Yellow	Refer to nearest UHC	1	0	6	3	2014
1492	4323	3	Red	Refer to nearest UHC	1	0	6	3	2014
1493	3911	2	Yellow	Advise to go to local provider	NA	NA	6	3	2014
1494	1391	3	Red	Advise to go to local provider	NA	NA	6	3	2014
1495	4303	3	Red	Advise to go to local provider	NA	NA	6	3	2014
1496	2721	2	Yellow	Refer to nearest UHC	1	0	6	3	2014
1497	1792	2	Yellow	Advise to go to local provider	NA	NA	6	3	2014
1498	2721	2	Yellow	Advise to go to local provider	NA	NA	6	3	2014
1499	3961	2	Yellow	Refer to nearest UHC	0	0	6	3	2014
1500	3281	1	Green	Refer to nearest UHC	1	0	6	3	2014
1501	4291	3	Red	Refer to nearest UHC	0	0	6	3	2014
1502	2411	3	Red	Advise to go to local provider	NA	NA	6	3	2014
1503	3291	1	Green	Refer to nearest UHC	1	0	7	3	2014
1504	5481	2	Yellow	Refer to nearest UHC	1	0	7	3	2014
1505	2481	2	Yellow	Refer to nearest UHC	0	0	7	3	2014
1506	4311	3	Red	Refer to nearest UHC	0	0	7	3	2014
1507	1201	1	Green	Advise to go to local provider	NA	NA	7	3	2014
1508	4241	3	Red	Refer to nearest UHC	1	0	7	3	2014
1509	1621	1	Green	Refer to nearest UHC	1	0	7	3	2014
1510	3021	3	Red	Refer to nearest UHC	0	0	7	3	2014
1511	5101	2	Yellow	Refer to nearest UHC	1	0	7	3	2014
1512	2371	3	Red	Refer to nearest UHC	0	0	7	3	2014
1513	5102	2	Yellow	Advise to go to local provider	NA	NA	7	3	2014
1514	5091	2	Yellow	Refer to nearest UHC	1	0	7	3	2014
1515	1422	2	Yellow	Advise to go to local provider	NA	NA	7	3	2014
1516	3291	1	Green	Refer to nearest UHC	1	0	8	3	2014
1517	1351	3	Red	Advise to go to local provider	NA	NA	8	3	2014
1518	5431	2	Yellow	Advise to go to local provider	NA	NA	8	3	2014
1519	2641	3	Red	Advise to go to local provider	NA	NA	8	3	2014
1520	2641	3	Red	Advise to go to local provider	NA	NA	8	3	2014
1521	3581	2	Yellow	Advise to go to local provider	NA	NA	8	3	2014
1522	3521	2	Yellow	Refer to nearest UHC	1	0	8	3	2014
1523	5101	2	Yellow	Advise to go to local provider	NA	NA	8	3	2014
1524	1821	3	Red	Refer to nearest UHC	1	0	8	3	2014
1525	5461	2	Yellow	Refer to nearest UHC	1	0	8	3	2014
1526	4501	3	Red	Refer to nearest UHC	0	0	8	3	2014
1527	3521	2	Yellow	Refer to nearest UHC	0	0	8	3	2014
1528	4421	3	Red	Refer to nearest UHC	0	0	8	3	2014
1529	Outside Study Area	4	White	Advise to go to local provider	NA	NA	8	3	2014
1530	Outside Study Area	4	White	Advise to go to local provider	NA	NA	8	3	2014
1531	4881	3	Red	Refer to nearest UHC	1	0	9	3	2014
1532	3341	1	Green	Advise to go to local provider	NA	NA	9	3	2014
1533	5101	2	Yellow	Refer to nearest UHC	0	0	9	3	2014
1534	5051	3	Red	Advise to go to local provider	NA	NA	9	3	2014
1535	2061	2	Yellow	Advise to go to local provider	NA	NA	9	3	2014
1536	5432	2	Yellow	Refer to nearest UHC	1	0	9	3	2014
1537	5432	2	Yellow	Advise to go to local provider	NA	NA	9	3	2014
1538	4521	3	Red	Advise to go to local provider	NA	NA	9	3	2014
1539	Outside Study Area	4	White	Advise to go to local provider	NA	NA	9	3	2014
1540	4231	3	Red	Refer to nearest UHC	1	0	9	3	2014
1541	Outside Study Area	4	White	Advise to go to local provider	NA	NA	9	3	2014
1542	4451	3	Red	Refer to nearest UHC	1	0	9	3	2014
1543	4301	3	Red	Refer to nearest UHC	0	0	9	3	2014
1544	5101	2	Yellow	Refer to nearest UHC	1	0	10	3	2014
1545	4231	3	Red	Advise to go to local provider	NA	NA	10	3	2014
1546	3571	2	Yellow	Refer to nearest UHC	1	0	10	3	2014
1547	4231	3	Red	Refer to nearest UHC	1	0	10	3	2014
1548	4231	3	Red	Refer to nearest UHC	1	0	10	3	2014
1549	2742	2	Yellow	Refer to nearest UHC	1	0	10	3	2014
1550	2742	2	Yellow	Refer to nearest UHC	1	0	10	3	2014
1551	4411	3	Red	Refer to nearest UHC	1	0	10	3	2014
1552	4261	3	Red	Refer to nearest UHC	1	1	10	3	2014
1553	2701	1	Green	Refer to nearest UHC	1	0	10	3	2014
1554	2751	2	Yellow	Refer to nearest UHC	1	0	10	3	2014
1555	3291	1	Green	Advise to go to local provider	NA	NA	10	3	2014
1556	3291	1	Green	Advise to go to local provider	NA	NA	10	3	2014
1557	2741	2	Yellow	Refer to nearest UHC	1	0	10	3	2014
1558	4451	3	Red	Advise to go to local provider	NA	NA	10	3	2014
1559	3521	2	Yellow	Advise to go to local provider	NA	NA	10	3	2014
1560	2921	3	Red	Advise to go to local provider	NA	NA	10	3	2014
1561	2751	2	Yellow	Advise to go to local provider	NA	NA	10	3	2014
1562	3611	2	Yellow	Refer to nearest UHC	1	0	10	3	2014
1563	2401	2	Yellow	Refer to nearest UHC	1	0	10	3	2014
1564	3881	2	Yellow	Advise to go to local provider	NA	NA	10	3	2014
1565	1421	2	Yellow	Refer to nearest UHC	0	0	11	3	2014
1566	3961	2	Yellow	Refer to nearest UHC	1	0	11	3	2014
1567	3131	1	Green	Refer to nearest UHC	1	0	11	3	2014
1568	3891	2	Yellow	Refer to nearest UHC	1	0	11	3	2014
1569	4211	2	Yellow	Refer to nearest UHC	1	0	11	3	2014
1570	3621	2	Yellow	Refer to nearest UHC	1	0	11	3	2014
1571	4321	3	Red	Advise to go to local provider	NA	NA	11	3	2014
1572	3821	3	Red	Advise to go to local provider	NA	NA	11	3	2014
1573	5061	3	Red	Refer to nearest UHC	1	0	11	3	2014
1574	5481	2	Yellow	Refer to nearest UHC	0	0	11	3	2014
1575	2671	2	Yellow	Refer to nearest UHC	1	0	11	3	2014
1576	4452	3	Red	Refer to nearest UHC	0	0	11	3	2014
1577	4711	3	Red	Refer to nearest UHC	0	0	11	3	2014
1578	2671	2	Yellow	Advise to go to local provider	NA	NA	11	3	2014
1579	1421	2	Yellow	Advise to go to local provider	NA	NA	11	3	2014
1580	2741	2	Yellow	Refer to nearest UHC	1	0	11	3	2014
1581	2761	3	Red	Refer to nearest UHC	1	0	11	3	2014
1582	3911	2	Yellow	Advise to go to local provider	NA	NA	11	3	2014
1583	2651	2	Yellow	Advise to go to local provider	NA	NA	11	3	2014
1584	3741	1	Green	Advise to go to local provider	NA	NA	11	3	2014
1585	2681	2	Yellow	Refer to nearest UHC	1	0	11	3	2014
1586	3771	2	Yellow	Advise to go to local provider	NA	NA	11	3	2014
1587	3881	2	Yellow	Advise to go to local provider	NA	NA	11	3	2014
1588	3361	1	Green	Refer to nearest UHC	1	0	12	3	2014
1589	3801	2	Yellow	Advise to go to local provider	NA	NA	12	3	2014
1590	3831	3	Red	Advise to go to local provider	NA	NA	12	3	2014
1591	1791	2	Yellow	Refer to nearest UHC	1	0	12	3	2014
1592	5631	2	Yellow	Refer to nearest UHC	1	0	12	3	2014
1593	2751	2	Yellow	Advise to go to local provider	NA	NA	12	3	2014
1594	3521	2	Yellow	Refer to nearest UHC	1	0	12	3	2014
1595	3611	2	Yellow	Advise to go to local provider	NA	NA	12	3	2014
1596	3771	2	Yellow	Refer to nearest UHC	1	0	12	3	2014
1597	2751	2	Yellow	Refer to nearest UHC	1	0	12	3	2014
1598	3771	2	Yellow	Advise to go to local provider	NA	NA	12	3	2014
1599	2371	3	Red	Refer to nearest UHC	1	1	12	3	2014
1600	2741	2	Yellow	Refer to nearest UHC	1	0	12	3	2014
1601	3281	1	Green	Advise to go to local provider	NA	NA	12	3	2014
1602	2911	3	Red	Refer to nearest UHC	1	1	12	3	2014
1603	2721	2	Yellow	Refer to nearest UHC	1	0	12	3	2014
1604	4451	3	Red	Advise to go to local provider	NA	NA	12	3	2014
1605	2681	2	Yellow	Refer to nearest UHC	1	0	12	3	2014
1606	2721	2	Yellow	Advise to go to local provider	NA	NA	12	3	2014
1607	2781	2	Yellow	Advise to go to local provider	NA	NA	12	3	2014
1608	2401	2	Yellow	Advise to go to local provider	NA	NA	12	3	2014
1609	2011	3	Red	Refer to nearest UHC	1	1	12	3	2014
1610	4721	3	Red	Refer to nearest UHC	1	1	12	3	2014
1611	4341	3	Red	Advise to go to local provider	NA	NA	12	3	2014
1612	Outside Study Area	4	White	Advise to go to local provider	NA	NA	13	3	2014
1613	4471	3	Red	Refer to nearest UHC	1	0	13	3	2014
1614	3911	2	Yellow	Refer to nearest UHC	0	0	13	3	2014
1615	4191	2	Yellow	Refer to nearest UHC	1	0	13	3	2014
1616	5421	2	Yellow	Advise to go to local provider	NA	NA	13	3	2014
1617	5571	2	Yellow	Refer to nearest UHC	1	0	13	3	2014
1618	4781	3	Red	Refer to nearest UHC	1	0	13	3	2014
1619	5431	2	Yellow	Refer to nearest UHC	1	0	13	3	2014
1620	5111	1	Green	Refer to nearest UHC	1	0	13	3	2014
1621	1831	3	Red	Refer to nearest UHC	1	0	13	3	2014
1622	2721	2	Yellow	Refer to nearest UHC	1	0	13	3	2014
1623	3801	2	Yellow	Refer to nearest UHC	1	0	13	3	2014
1624	5461	2	Yellow	Refer to nearest UHC	0	0	13	3	2014
1625	5101	2	Yellow	Refer to nearest UHC	1	0	13	3	2014
1626	5101	2	Yellow	Advise to go to local provider	NA	NA	13	3	2014
1627	5101	2	Yellow	Advise to go to local provider	NA	NA	13	3	2014
1628	2091	3	Red	Advise to go to local provider	NA	NA	13	3	2014
1629	2021	2	Yellow	Advise to go to local provider	NA	NA	13	3	2014
1630	2681	2	Yellow	Refer to nearest UHC	1	0	13	3	2014
1631	2781	2	Yellow	Refer to nearest UHC	1	0	13	3	2014
1632	3611	2	Yellow	Advise to go to local provider	NA	NA	13	3	2014
1633	2101	3	Red	Advise to go to local provider	NA	NA	13	3	2014
1634	5091	2	Yellow	Refer to nearest UHC	1	0	13	3	2014
1635	2681	2	Yellow	Advise to go to local provider	NA	NA	13	3	2014
1636	5551	2	Yellow	Refer to nearest UHC	0	0	14	3	2014
1637	3281	1	Green	Refer to nearest UHC	1	0	14	3	2014
1638	3521	2	Yellow	Advise to go to local provider	NA	NA	14	3	2014
1639	4801	3	Red	Refer to nearest UHC	1	0	14	3	2014
1640	2751	2	Yellow	Refer to nearest UHC	1	0	14	3	2014
1641	1671	2	Yellow	Refer to nearest UHC	1	0	14	3	2014
1642	2114	3	Red	Advise to go to local provider	NA	NA	14	3	2014
1643	2671	2	Yellow	Refer to nearest UHC	1	0	14	3	2014
1644	2652	2	Yellow	Advise to go to local provider	NA	NA	15	3	2014
1645	5081	2	Yellow	Advise to go to local provider	NA	NA	15	3	2014
1646	5451	2	Yellow	Advise to go to local provider	NA	NA	15	3	2014
1647	2051	2	Yellow	Refer to nearest UHC	1	0	15	3	2014
1648	3911	2	Yellow	Advise to go to local provider	NA	NA	15	3	2014
1649	1101	1	Green	Refer to nearest UHC	1	0	15	3	2014
1650	4772	3	Red	Refer to nearest UHC	0	0	15	3	2014
1651	4251	2	Yellow	Advise to go to local provider	NA	NA	15	3	2014
1652	2611	2	Yellow	Refer to nearest UHC	1	0	15	3	2014
1653	4721	3	Red	Advise to go to local provider	NA	NA	15	3	2014
1654	4721	3	Red	Refer to nearest UHC	1	1	15	3	2014
1655	2391	2	Yellow	Refer to nearest UHC	0	0	15	3	2014
1656	3611	2	Yellow	Refer to nearest UHC	1	0	16	3	2014
1657	2741	2	Yellow	Refer to nearest UHC	1	0	16	3	2014
1658	3511	2	Yellow	Refer to nearest UHC	1	0	16	3	2014
1659	5601	2	Yellow	Advise to go to local provider	NA	NA	16	3	2014
1660	5601	2	Yellow	Advise to go to local provider	NA	NA	16	3	2014
1661	4711	3	Red	Advise to go to local provider	NA	NA	16	3	2014
1662	3521	2	Yellow	Advise to go to local provider	NA	NA	16	3	2014
1663	2751	2	Yellow	Refer to nearest UHC	1	0	16	3	2014
1664	5011	3	Red	Refer to nearest UHC	0	0	16	3	2014
1665	2741	2	Yellow	Refer to nearest UHC	1	0	16	3	2014
1666	3601	2	Yellow	Refer to nearest UHC	1	0	16	3	2014
1667	4231	3	Red	Refer to nearest UHC	1	0	16	3	2014
1668	3131	1	Green	Advise to go to local provider	NA	NA	16	3	2014
1669	4521	3	Red	Refer to nearest UHC	1	0	16	3	2014
1670	2111	3	Red	Refer to nearest UHC	0	0	16	3	2014
1671	5481	2	Yellow	Advise to go to local provider	NA	NA	16	3	2014
1672	5491	3	Red	Advise to go to local provider	NA	NA	16	3	2014
1673	4311	3	Red	Refer to nearest UHC	1	1	16	3	2014
1674	5531	2	Yellow	Refer to nearest UHC	1	1	16	3	2014
1675	3821	3	Red	Advise to go to local provider	NA	NA	17	3	2014
1676	4301	3	Red	Refer to nearest UHC	1	0	17	3	2014
1677	2921	3	Red	Advise to go to local provider	NA	NA	17	3	2014
1678	4531	3	Red	Advise to go to local provider	NA	NA	17	3	2014
1679	3601	2	Yellow	Refer to nearest UHC	1	0	17	3	2014
1680	5101	2	Yellow	Advise to go to local provider	NA	NA	17	3	2014
1681	3291	1	Green	Refer to nearest UHC	1	0	17	3	2014
1682	3841	3	Red	Refer to nearest UHC	1	0	17	3	2014
1683	5431	2	Yellow	Refer to nearest UHC	1	0	17	3	2014
1684	4821	3	Red	Advise to go to local provider	NA	NA	17	3	2014
1685	1391	3	Red	Refer to nearest UHC	0	0	17	3	2014
1686	5441	2	Yellow	Advise to go to local provider	NA	NA	17	3	2014
1687	3621	2	Yellow	Refer to nearest UHC	0	0	18	3	2014
1688	2071	2	Yellow	Advise to go to local provider	NA	NA	18	3	2014
1689	5041	3	Red	Advise to go to local provider	NA	NA	18	3	2014
1690	2611	2	Yellow	Refer to nearest UHC	0	0	18	3	2014
1691	4322	3	Red	Refer to nearest UHC	1	0	18	3	2014
1692	3281	1	Green	Advise to go to local provider	NA	NA	18	3	2014
1693	5591	2	Yellow	Refer to nearest UHC	1	0	18	3	2014
1694	5591	2	Yellow	Refer to nearest UHC	1	0	18	3	2014
1695	2752	2	Yellow	Refer to nearest UHC	1	0	18	3	2014
1696	3531	1	Green	Refer to nearest UHC	0	0	18	3	2014
1697	2113	3	Red	Refer to nearest UHC	1	0	18	3	2014
1698	2114	3	Red	Refer to nearest UHC	1	0	18	3	2014
1699	4771	3	Red	Advise to go to local provider	NA	NA	18	3	2014
1700	3611	2	Yellow	Refer to nearest UHC	1	0	18	3	2014
1701	3251	1	Green	Advise to go to local provider	NA	NA	18	3	2014
1702	2371	3	Red	Refer to nearest UHC	1	1	18	3	2014
1703	3281	1	Green	Refer to nearest UHC	1	0	18	3	2014
1704	1831	3	Red	Advise to go to local provider	NA	NA	19	3	2014
1705	3911	2	Yellow	Refer to nearest UHC	0	0	19	3	2014
1706	2741	2	Yellow	Refer to nearest UHC	1	0	19	3	2014
1707	4451	3	Red	Refer to nearest UHC	1	0	19	3	2014
1708	4251	2	Yellow	Refer to nearest UHC	0	0	19	3	2014
1709	5441	2	Yellow	Refer to nearest UHC	1	0	19	3	2014
1710	1792	2	Yellow	Advise to go to local provider	NA	NA	19	3	2014
1711	5091	2	Yellow	Advise to go to local provider	NA	NA	19	3	2014
1712	3911	2	Yellow	Refer to nearest UHC	1	0	19	3	2014
1713	4721	3	Red	Refer to nearest UHC	0	0	19	3	2014
1714	3541	1	Green	Refer to nearest UHC	1	0	19	3	2014
1715	5641	2	Yellow	Refer to nearest UHC	0	0	19	3	2014
1716	3821	3	Red	Advise to go to local provider	NA	NA	19	3	2014
1717	3022	3	Red	Advise to go to local provider	NA	NA	19	3	2014
1718	2681	2	Yellow	Refer to nearest UHC	1	0	19	3	2014
1719	4041	3	Red	Refer to nearest UHC	1	0	19	3	2014
1720	4531	3	Red	Refer to nearest UHC	0	0	20	3	2014
1721	4291	3	Red	Advise to go to local provider	NA	NA	20	3	2014
1722	2251	3	Red	Refer to nearest UHC	1	1	20	3	2014
1723	3521	2	Yellow	Refer to nearest UHC	0	0	20	3	2014
1724	4231	3	Red	Refer to nearest UHC	0	0	20	3	2014
1725	4431	3	Red	Refer to nearest UHC	1	1	20	3	2014
1726	2061	2	Yellow	Advise to go to local provider	NA	NA	20	3	2014
1727	1431	3	Red	Advise to go to local provider	NA	NA	20	3	2014
1728	2651	2	Yellow	Refer to nearest UHC	0	0	20	3	2014
1729	2751	4	White	Advise to go to local provider	NA	NA	20	3	2014
1730	2281	3	Red	Advise to go to local provider	NA	NA	20	3	2014
1731	2071	2	Yellow	Refer to nearest UHC	1	0	20	3	2014
1732	4722	3	Red	Advise to go to local provider	NA	NA	20	3	2014
1733	4471	3	Red	Refer to nearest UHC	1	1	21	3	2014
1734	2011	3	Red	Refer to nearest UHC	1	0	21	3	2014
1735	5421	2	Yellow	Advise to go to local provider	NA	NA	21	3	2014
1736	5431	2	Yellow	Advise to go to local provider	NA	NA	21	3	2014
1737	2681	2	Yellow	Advise to go to local provider	NA	NA	21	3	2014
1738	2681	2	Yellow	Advise to go to local provider	NA	NA	21	3	2014
1739	4711	3	Red	Refer to nearest UHC	0	0	21	3	2014
1740	3791	3	Red	Refer to nearest UHC	1	1	21	3	2014
1741	1311	3	Red	Refer to nearest UHC	1	1	21	3	2014
1742	4211	2	Yellow	Refer to nearest UHC	0	0	22	3	2014
1743	4751	3	Red	Advise to go to local provider	NA	NA	22	3	2014
1744	5661	3	Red	Refer to nearest UHC	1	1	22	3	2014
1745	4861	3	Red	Refer to nearest UHC	1	0	22	3	2014
1746	1011	1	Green	Advise to go to local provider	NA	NA	22	3	2014
1747	2801	1	Green	Advise to go to local provider	NA	NA	22	3	2014
1748	2071	2	Yellow	Refer to nearest UHC	1	0	22	3	2014
1749	4191	2	Yellow	Advise to go to local provider	NA	NA	22	3	2014
1750	3281	1	Green	Refer to nearest UHC	1	0	22	3	2014
1751	1641	1	Green	Refer to nearest UHC	1	0	22	3	2014
1752	4321	3	Red	Refer to nearest UHC	1	0	22	3	2014
1753	4471	3	Red	Refer to nearest UHC	1	1	22	3	2014
1754	4251	2	Yellow	Refer to nearest UHC	1	1	22	3	2014
1755	3821	3	Red	Refer to nearest UHC	0	0	22	3	2014
1756	1621	1	Green	Advise to go to local provider	NA	NA	23	3	2014
1757	3841	3	Red	Refer to nearest UHC	1	0	23	3	2014
1758	4531	3	Red	Refer to nearest UHC	0	0	23	3	2014
1759	4211	2	Yellow	Refer to nearest UHC	0	0	23	3	2014
1760	2931	3	Red	Refer to nearest UHC	1	0	23	3	2014
1761	4291	3	Red	Advise to go to local provider	NA	NA	23	3	2014
1762	4451	3	Red	Advise to go to local provider	NA	NA	23	3	2014
1763	2012	3	Red	Refer to nearest UHC	1	0	23	3	2014
1764	Outside Study Area	4	White	Advise to go to local provider	NA	NA	23	3	2014
1765	1821	3	Red	Advise to go to local provider	NA	NA	23	3	2014
1766	3931	2	Yellow	Refer to nearest UHC	0	0	24	3	2014
1767	4531	3	Red	Refer to nearest UHC	1	1	24	3	2014
1768	2061	2	Yellow	Advise to go to local provider	NA	NA	24	3	2014
1769	5091	2	Yellow	Advise to go to local provider	NA	NA	24	3	2014
1770	5141	1	Green	Advise to go to local provider	NA	NA	24	3	2014
1771	3131	1	Green	Advise to go to local provider	NA	NA	24	3	2014
1772	5261	3	Red	Advise to go to local provider	NA	NA	24	3	2014
1773	3831	3	Red	Advise to go to local provider	NA	NA	24	3	2014
1774	4321	3	Red	Refer to nearest UHC	1	0	24	3	2014
1775	4181	3	Red	Refer to nearest UHC	0	0	24	3	2014
1776	2921	3	Red	Refer to nearest UHC	1	0	24	3	2014
1777	4521	3	Red	Refer to nearest UHC	0	0	24	3	2014
1778	1401	2	Yellow	Advise to go to local provider	NA	NA	24	3	2014
1779	2931	3	Red	Refer to nearest UHC	1	0	25	3	2014
1780	2061	2	Yellow	Refer to nearest UHC	0	0	25	3	2014
1781	4721	3	Red	Refer to nearest UHC	1	0	25	3	2014
1782	1351	3	Red	Refer to nearest UHC	1	0	25	3	2014
1783	4322	3	Red	Refer to nearest UHC	1	0	25	3	2014
1784	3521	2	Yellow	Advise to go to local provider	NA	NA	25	3	2014
1785	2112	3	Red	Refer to nearest UHC	0	0	25	3	2014
1786	3921	2	Yellow	Refer to nearest UHC	0	0	25	3	2014
1787	2011	3	Red	Advise to go to local provider	NA	NA	25	3	2014
1788	5191	2	Yellow	Advise to go to local provider	NA	NA	25	3	2014
1789	Outside Study Area	4	White	Advise to go to local provider	NA	NA	25	3	2014
1790	3821	3	Red	Refer to nearest UHC	0	0	25	3	2014
1791	4531	3	Red	Refer to nearest UHC	1	0	25	3	2014
1792	4451	3	Red	Refer to nearest UHC	1	0	25	3	2014
1793	3911	2	Yellow	Refer to nearest UHC	1	0	25	3	2014
1794	3911	2	Yellow	Advise to go to local provider	NA	NA	26	3	2014
1795	3611	2	Yellow	Advise to go to local provider	NA	NA	26	3	2014
1796	1821	3	Red	Advise to go to local provider	NA	NA	26	3	2014
1797	2381	2	Yellow	Advise to go to local provider	NA	NA	26	3	2014
1798	4231	3	Red	Advise to go to local provider	NA	NA	26	3	2014
1799	2671	2	Yellow	Advise to go to local provider	NA	NA	26	3	2014
1800	3941	2	Yellow	Advise to go to local provider	NA	NA	26	3	2014
1801	2251	3	Red	Refer to nearest UHC	1	1	26	3	2014
1802	4451	3	Red	Advise to go to local provider	NA	NA	26	3	2014
1803	2251	3	Red	Refer to nearest UHC	0	0	26	3	2014
1804	4181	3	Red	Refer to nearest UHC	0	0	26	3	2014
1805	5431	2	Yellow	Advise to go to local provider	NA	NA	27	3	2014
1806	5081	2	Yellow	Refer to nearest UHC	1	0	27	3	2014
1807	5251	3	Red	Refer to nearest UHC	1	0	27	3	2014
1808	3291	1	Green	Advise to go to local provider	NA	NA	27	3	2014
1809	4731	3	Red	Refer to nearest UHC	1	1	27	3	2014
1810	5631	2	Yellow	Refer to nearest UHC	1	0	27	3	2014
1811	3801	2	Yellow	Refer to nearest UHC	1	0	27	3	2014
1812	1801	3	Red	Refer to nearest UHC	0	0	27	3	2014
1813	4771	3	Red	Refer to nearest UHC	0	0	27	3	2014
1814	2911	3	Red	Advise to go to local provider	NA	NA	27	3	2014
1815	4881	3	Red	Refer to nearest UHC	1	0	28	3	2014
1816	3521	2	Yellow	Refer to nearest UHC	1	0	28	3	2014
1817	2951	3	Red	Advise to go to local provider	NA	NA	28	3	2014
1818	2281	3	Red	Refer to nearest UHC	1	1	28	3	2014
1819	3611	2	Yellow	Refer to nearest UHC	1	0	28	3	2014
1820	2721	2	Yellow	Refer to nearest UHC	0	0	28	3	2014
1821	3281	1	Green	Advise to go to local provider	NA	NA	28	3	2014
1822	2791	1	Green	Refer to nearest UHC	0	0	28	3	2014
1823	2011	3	Red	Refer to nearest UHC	1	0	28	3	2014
1824	4452	3	Red	Refer to nearest UHC	0	0	28	3	2014
1825	3151	1	Green	Refer to nearest UHC	1	0	28	3	2014
1826	Outside Study Area	4	White	Advise to go to local provider	NA	NA	29	3	2014
1827	3521	2	Yellow	Refer to nearest UHC	1	0	29	3	2014
1828	1611	1	Green	Refer to nearest UHC	1	0	29	3	2014
1829	1461	3	Red	Refer to nearest UHC	1	0	29	3	2014
1830	2651	2	Yellow	Advise to go to local provider	NA	NA	29	3	2014
1831	3971	2	Yellow	Refer to nearest UHC	1	0	29	3	2014
1832	4881	3	Red	Refer to nearest UHC	0	0	29	3	2014
1833	5471	2	Yellow	Refer to nearest UHC	1	0	29	3	2014
1834	5101	2	Yellow	Advise to go to local provider	NA	NA	29	3	2014
1835	5431	2	Yellow	Refer to nearest UHC	1	0	29	3	2014
1836	2751	2	Yellow	Advise to go to local provider	NA	NA	29	3	2014
1837	5471	2	Yellow	Refer to nearest UHC	0	0	29	3	2014
1838	4161	3	Red	Refer to nearest UHC	1	1	29	3	2014
1839	1151	1	Green	Advise to go to local provider	NA	NA	29	3	2014
1840	2751	2	Yellow	Refer to nearest UHC	1	0	29	3	2014
1841	5061	3	Red	Refer to nearest UHC	1	1	29	3	2014
1842	4871	3	Red	Refer to nearest UHC	1	0	29	3	2014
1843	2111	3	Red	Refer to nearest UHC	1	0	29	3	2014
1844	2801	1	Green	Refer to nearest UHC	0	0	30	3	2014
1845	3601	2	Yellow	Advise to go to local provider	NA	NA	30	3	2014
1846	5101	2	Yellow	Refer to nearest UHC	1	0	30	3	2014
1847	5171	2	Yellow	Refer to nearest UHC	1	0	30	3	2014
1848	5251	3	Red	Refer to nearest UHC	1	0	30	3	2014
1849	3441	1	Green	Refer to nearest UHC	1	0	30	3	2014
1850	3881	2	Yellow	Refer to nearest UHC	0	0	30	3	2014
1851	5411	2	Yellow	Advise to go to local provider	NA	NA	30	3	2014
1852	5531	2	Yellow	Refer to nearest UHC	0	0	30	3	2014
1853	3631	2	Yellow	Advise to go to local provider	NA	NA	30	3	2014
1854	4531	3	Red	Refer to nearest UHC	1	0	30	3	2014
1855	4121	2	Yellow	Advise to go to local provider	NA	NA	30	3	2014
1856	5071	2	Yellow	Refer to nearest UHC	1	0	30	3	2014
1857	2651	2	Yellow	Refer to nearest UHC	0	0	30	3	2014
1858	3801	2	Yellow	Advise to go to local provider	NA	NA	31	3	2014
1859	4321	3	Red	Refer to nearest UHC	1	0	31	3	2014
1860	2661	2	Yellow	Advise to go to local provider	NA	NA	31	3	2014
1861	1401	2	Yellow	Refer to nearest UHC	1	0	31	3	2014
1862	3291	1	Green	Advise to go to local provider	NA	NA	31	3	2014
1863	2921	3	Red	Advise to go to local provider	NA	NA	31	3	2014
1864	5251	3	Red	Refer to nearest UHC	1	0	31	3	2014
1865	4501	3	Red	Advise to go to local provider	NA	NA	31	3	2014
1866	Outside Study Area	4	White	Advise to go to local provider	NA	NA	31	3	2014
1867	3241	1	Green	Refer to nearest UHC	1	0	31	3	2014
1868	2481	2	Yellow	Advise to go to local provider	NA	NA	31	3	2014
1869	5481	2	Yellow	Refer to nearest UHC	0	0	1	4	2014
1870	5411	2	Yellow	Refer to nearest UHC	0	0	1	4	2014
1871	5571	2	Yellow	Refer to nearest UHC	1	0	1	4	2014
1872	5171	2	Yellow	Advise to go to local provider	NA	NA	1	4	2014
1873	5411	2	Yellow	Refer to nearest UHC	0	0	1	4	2014
1874	3041	3	Red	Advise to go to local provider	NA	NA	1	4	2014
1875	2651	2	Yellow	Advise to go to local provider	NA	NA	1	4	2014
1876	5501	3	Red	Advise to go to local provider	NA	NA	2	4	2014
1877	4321	3	Red	Advise to go to local provider	NA	NA	2	4	2014
1878	1641	1	Green	Advise to go to local provider	NA	NA	2	4	2014
1879	2921	3	Red	Advise to go to local provider	NA	NA	2	4	2014
1880	5431	2	Yellow	Advise to go to local provider	NA	NA	2	4	2014
1881	3621	2	Yellow	Advise to go to local provider	NA	NA	2	4	2014
1882	4501	3	Red	Advise to go to local provider	NA	NA	2	4	2014
1883	1311	3	Red	Advise to go to local provider	NA	NA	2	4	2014
1884	5241	2	Yellow	Refer to nearest UHC	1	0	2	4	2014
1885	1651	2	Yellow	Refer to nearest UHC	1	0	3	4	2014
1886	3291	1	Green	Refer to nearest UHC	1	0	3	4	2014
1887	4481	3	Red	Refer to nearest UHC	0	0	3	4	2014
1888	2741	2	Yellow	Advise to go to local provider	NA	NA	3	4	2014
1889	3941	2	Yellow	Advise to go to local provider	NA	NA	3	4	2014
1890	2401	2	Yellow	Refer to nearest UHC	0	0	3	4	2014
1891	4751	3	Red	Refer to nearest UHC	1	0	4	4	2014
1892	1351	3	Red	Advise to go to local provider	NA	NA	4	4	2014
1893	4041	3	Red	Advise to go to local provider	NA	NA	4	4	2014
1894	2951	3	Red	Refer to nearest UHC	1	0	4	4	2014
1895	3151	1	Green	Refer to nearest UHC	1	0	5	4	2014
1896	2741	2	Yellow	Advise to go to local provider	NA	NA	5	4	2014
1897	5491	3	Red	Refer to nearest UHC	1	0	5	4	2014
1898	2751	2	Yellow	Refer to nearest UHC	1	0	5	4	2014
1899	5601	2	Yellow	Advise to go to local provider	NA	NA	5	4	2014
1900	5441	2	Yellow	Refer to nearest UHC	1	0	5	4	2014
1901	4421	3	Red	Refer to nearest UHC	0	0	6	4	2014
1902	2641	3	Red	Refer to nearest UHC	1	0	6	4	2014
1903	5531	2	Yellow	Refer to nearest UHC	0	0	6	4	2014
1904	3601	2	Yellow	Refer to nearest UHC	0	0	6	4	2014
1905	5411	2	Yellow	Refer to nearest UHC	1	0	6	4	2014
1906	4321	3	Red	Advise to go to local provider	NA	NA	6	4	2014
1907	4321	3	Red	Advise to go to local provider	NA	NA	6	4	2014
1908	1801	3	Red	Refer to nearest UHC	0	0	6	4	2014
1909	4531	3	Red	Advise to go to local provider	NA	NA	6	4	2014
1910	1391	3	Red	Refer to nearest UHC	0	0	6	4	2014
1911	1351	3	Red	Refer to nearest UHC	0	0	6	4	2014
1912	5071	2	Yellow	Refer to nearest UHC	1	1	7	4	2014
1913	2111	3	Red	Refer to nearest UHC	1	0	7	4	2014
1914	2051	2	Yellow	Advise to go to local provider	NA	NA	7	4	2014
1915	1421	2	Yellow	Advise to go to local provider	NA	NA	7	4	2014
1916	1311	3	Red	Advise to go to local provider	NA	NA	7	4	2014
1917	5551	2	Yellow	Refer to nearest UHC	1	0	7	4	2014
1918	3281	1	Green	Refer to nearest UHC	1	0	7	4	2014
1919	5431	2	Yellow	Refer to nearest UHC	1	0	7	4	2014
1920	2011	3	Red	Advise to go to local provider	NA	NA	7	4	2014
1921	2241	3	Red	Refer to nearest UHC	0	0	7	4	2014
1922	2751	2	Yellow	Refer to nearest UHC	1	0	8	4	2014
1923	5111	1	Green	Advise to go to local provider	NA	NA	8	4	2014
1924	3241	1	Green	Refer to nearest UHC	1	0	8	4	2014
1925	1401	2	Yellow	Advise to go to local provider	NA	NA	8	4	2014
1926	3281	1	Green	Refer to nearest UHC	1	0	8	4	2014
1927	3841	3	Red	Advise to go to local provider	NA	NA	9	4	2014
1928	1711	2	Yellow	Refer to nearest UHC	1	1	9	4	2014
1929	5151	2	Yellow	Refer to nearest UHC	1	0	10	4	2014
1930	2641	3	Red	Advise to go to local provider	NA	NA	10	4	2014
1931	5441	2	Yellow	Advise to go to local provider	NA	NA	10	4	2014
1932	2681	2	Yellow	Advise to go to local provider	NA	NA	10	4	2014
1933	3901	2	Yellow	Advise to go to local provider	NA	NA	10	4	2014
1934	4041	3	Red	Advise to go to local provider	NA	NA	10	4	2014
1935	2751	2	Yellow	Advise to go to local provider	NA	NA	10	4	2014
1936	2011	3	Red	Advise to go to local provider	NA	NA	10	4	2014
1937	5041	3	Red	Advise to go to local provider	NA	NA	10	4	2014
1938	3281	1	Green	Refer to nearest UHC	1	0	10	4	2014
1939	3981	2	Yellow	Refer to nearest UHC	1	1	11	4	2014
1940	5541	2	Yellow	Refer to nearest UHC	1	0	11	4	2014
1941	2651	2	Yellow	Advise to go to local provider	NA	NA	11	4	2014
1942	Outside Study Area	4	White	Advise to go to local provider	NA	NA	11	4	2014
1943	5421	2	Yellow	Refer to nearest UHC	0	0	11	4	2014
1944	5071	2	Yellow	Advise to go to local provider	NA	NA	12	4	2014
1945	1831	3	Red	Refer to nearest UHC	1	0	12	4	2014
1946	4871	3	Red	Refer to nearest UHC	1	1	12	4	2014
1947	1621	1	Green	Refer to nearest UHC	1	0	12	4	2014
1948	3781	3	Red	Refer to nearest UHC	1	0	12	4	2014
1949	3521	2	Yellow	Refer to nearest UHC	1	0	12	4	2014
1950	5531	2	Yellow	Refer to nearest UHC	1	0	12	4	2014
1951	4471	3	Red	Refer to nearest UHC	1	1	12	4	2014
1952	5491	3	Red	Refer to nearest UHC	0	0	12	4	2014
1953	5483	2	Yellow	Advise to go to local provider	NA	NA	12	4	2014
1954	3951	2	Yellow	Refer to nearest UHC	1	0	12	4	2014
1955	5061	3	Red	Refer to nearest UHC	1	0	12	4	2014
1956	5101	2	Yellow	Refer to nearest UHC	1	0	12	4	2014
1957	1821	3	Red	Advise to go to local provider	NA	NA	12	4	2014
1958	4321	3	Red	Advise to go to local provider	NA	NA	13	4	2014
1959	3431	1	Green	Advise to go to local provider	NA	NA	13	4	2014
1960	3881	2	Yellow	Advise to go to local provider	NA	NA	13	4	2014
1961	2621	3	Red	Refer to nearest UHC	1	0	13	4	2014
1962	5071	2	Yellow	Advise to go to local provider	NA	NA	13	4	2014
1963	3581	2	Yellow	Advise to go to local provider	NA	NA	13	4	2014
1964	2732	2	Yellow	Refer to nearest UHC	1	0	13	4	2014
1965	3022	3	Red	Advise to go to local provider	NA	NA	13	4	2014
1966	2612	2	Yellow	Refer to nearest UHC	1	0	13	4	2014
1967	2391	2	Yellow	Refer to nearest UHC	0	0	13	4	2014
1968	4561	3	Red	Refer to nearest UHC	1	0	13	4	2014
1969	5411	2	Yellow	Refer to nearest UHC	1	0	13	4	2014
1970	5551	2	Yellow	Refer to nearest UHC	1	0	13	4	2014
1971	4321	3	Red	Refer to nearest UHC	1	0	14	4	2014
1972	1401	2	Yellow	Advise to go to local provider	NA	NA	14	4	2014
1973	2111	3	Red	Refer to nearest UHC	1	0	14	4	2014
1974	4411	3	Red	Advise to go to local provider	NA	NA	14	4	2014
1975	5441	2	Yellow	Refer to nearest UHC	1	0	14	4	2014
1976	3291	1	Green	Refer to nearest UHC	1	0	14	4	2014
1977	3291	1	Green	Advise to go to local provider	NA	NA	15	4	2014
1978	2011	3	Red	Refer to nearest UHC	1	0	15	4	2014
1979	2741	2	Yellow	Refer to nearest UHC	1	0	15	4	2014
1980	4321	3	Red	Advise to go to local provider	NA	NA	15	4	2014
1981	2751	2	Yellow	Refer to nearest UHC	1	0	15	4	2014
1982	4531	3	Red	Refer to nearest UHC	1	0	15	4	2014
1983	5151	2	Yellow	Refer to nearest UHC	1	0	15	4	2014
1984	2011	3	Red	Advise to go to local provider	NA	NA	15	4	2014
1985	2921	3	Red	Advise to go to local provider	NA	NA	15	4	2014
1986	1841	2	Yellow	Advise to go to local provider	NA	NA	15	4	2014
1987	4471	3	Red	Refer to nearest UHC	0	0	15	4	2014
1988	4451	3	Red	Advise to go to local provider	NA	NA	15	4	2014
1989	1352	3	Red	Refer to nearest UHC	0	0	15	4	2014
1990	2641	3	Red	Advise to go to local provider	NA	NA	15	4	2014
1991	3951	2	Yellow	Refer to nearest UHC	1	0	16	4	2014
1992	3621	2	Yellow	Advise to go to local provider	NA	NA	16	4	2014
1993	1421	2	Yellow	Advise to go to local provider	NA	NA	16	4	2014
1994	3281	1	Green	Advise to go to local provider	NA	NA	16	4	2014
1995	4531	3	Red	Refer to nearest UHC	0	0	16	4	2014
1996	4531	3	Red	Advise to go to local provider	NA	NA	16	4	2014
1997	4531	3	Red	Advise to go to local provider	NA	NA	16	4	2014
1998	2911	3	Red	Refer to nearest UHC	0	0	16	4	2014
1999	1351	3	Red	Refer to nearest UHC	1	0	17	4	2014
2000	5231	1	Green	Advise to go to local provider	NA	NA	17	4	2014
2001	1011	1	Green	Refer to nearest UHC	1	0	17	4	2014
2002	4871	3	Red	Advise to go to local provider	NA	NA	17	4	2014
2003	5431	2	Yellow	Advise to go to local provider	NA	NA	17	4	2014
2004	2921	3	Red	Refer to nearest UHC	1	0	17	4	2014
2005	3961	2	Yellow	Refer to nearest UHC	1	1	18	4	2014
2006	2111	3	Red	Refer to nearest UHC	1	0	18	4	2014
2007	4451	3	Red	Refer to nearest UHC	1	0	18	4	2014
2008	5511	2	Yellow	Refer to nearest UHC	1	0	18	4	2014
2009	5432	2	Yellow	Refer to nearest UHC	1	0	18	4	2014
2010	5431	2	Yellow	Advise to go to local provider	NA	NA	18	4	2014
2011	2681	2	Yellow	Refer to nearest UHC	1	0	19	4	2014
2012	5561	2	Yellow	Advise to go to local provider	NA	NA	19	4	2014
2013	4881	3	Red	Advise to go to local provider	NA	NA	19	4	2014
2014	1671	2	Yellow	Refer to nearest UHC	1	0	19	4	2014
2015	4531	3	Red	Advise to go to local provider	NA	NA	19	4	2014
2016	4521	3	Red	Advise to go to local provider	NA	NA	19	4	2014
2017	2381	2	Yellow	Advise to go to local provider	NA	NA	19	4	2014
2018	4521	3	Red	Refer to nearest UHC	1	0	19	4	2014
2019	2291	3	Red	Refer to nearest UHC	1	0	19	4	2014
2020	1741	3	Red	Refer to nearest UHC	1	0	19	4	2014
2021	2061	2	Yellow	Refer to nearest UHC	0	0	19	4	2014
2022	2781	2	Yellow	Advise to go to local provider	NA	NA	20	4	2014
2023	5071	2	Yellow	Refer to nearest UHC	0	0	20	4	2014
2024	3511	2	Yellow	Refer to nearest UHC	1	0	20	4	2014
2025	3931	2	Yellow	Refer to nearest UHC	1	0	20	4	2014
2026	4221	2	Yellow	Refer to nearest UHC	0	0	20	4	2014
2027	2661	2	Yellow	Refer to nearest UHC	1	0	20	4	2014
2028	2111	3	Red	Refer to nearest UHC	1	0	20	4	2014
2029	Outside Study Area	4	White	Advise to go to local provider	NA	NA	20	4	2014
2030	2691	1	Green	Advise to go to local provider	NA	NA	20	4	2014
2031	1621	1	Green	Refer to nearest UHC	1	0	20	4	2014
2032	5641	2	Yellow	Advise to go to local provider	NA	NA	21	4	2014
2033	4531	3	Red	Advise to go to local provider	NA	NA	21	4	2014
2034	3611	2	Yellow	Advise to go to local provider	NA	NA	21	4	2014
2035	2091	3	Red	Advise to go to local provider	NA	NA	21	4	2014
2036	2051	2	Yellow	Refer to nearest UHC	1	0	21	4	2014
2037	2921	3	Red	Advise to go to local provider	NA	NA	21	4	2014
2038	2471	2	Yellow	Advise to go to local provider	NA	NA	21	4	2014
2039	4781	3	Red	Advise to go to local provider	NA	NA	21	4	2014
2040	3841	3	Red	Advise to go to local provider	NA	NA	22	4	2014
2041	5411	2	Yellow	Refer to nearest UHC	1	0	22	4	2014
2042	2921	3	Red	Refer to nearest UHC	1	0	22	4	2014
2043	2731	2	Yellow	Advise to go to local provider	NA	NA	22	4	2014
2044	2611	2	Yellow	Refer to nearest UHC	1	0	22	4	2014
2045	2921	3	Red	Refer to nearest UHC	1	0	22	4	2014
2046	Outside Study Area	4	White	Advise to go to local provider	NA	NA	22	4	2014
2047	5071	2	Yellow	Advise to go to local provider	NA	NA	22	4	2014
2048	5061	3	Red	Refer to nearest UHC	0	0	22	4	2014
2049	4561	3	Red	Advise to go to local provider	NA	NA	22	4	2014
2050	4561	3	Red	Advise to go to local provider	NA	NA	22	4	2014
2051	Outside Study Area	4	White	Advise to go to local provider	NA	NA	22	4	2014
2052	2051	2	Yellow	Refer to nearest UHC	1	0	22	4	2014
2053	3361	1	Green	Refer to nearest UHC	1	0	23	4	2014
2054	5251	3	Red	Advise to go to local provider	NA	NA	23	4	2014
2055	2101	3	Red	Refer to nearest UHC	1	0	23	4	2014
2056	3601	2	Yellow	Refer to nearest UHC	1	0	23	4	2014
2057	4481	3	Red	Refer to nearest UHC	0	0	23	4	2014
2058	5481	2	Yellow	Advise to go to local provider	NA	NA	23	4	2014
2059	3871	2	Yellow	Advise to go to local provider	NA	NA	23	4	2014
2060	4831	3	Red	Refer to nearest UHC	1	0	23	4	2014
2061	4831	3	Red	Refer to nearest UHC	1	0	23	4	2014
2062	4711	3	Red	Advise to go to local provider	NA	NA	23	4	2014
2063	2911	3	Red	Refer to nearest UHC	1	0	23	4	2014
2064	4711	3	Red	Refer to nearest UHC	0	0	24	4	2014
2065	2381	2	Yellow	Advise to go to local provider	NA	NA	24	4	2014
2066	2091	3	Red	Advise to go to local provider	NA	NA	24	4	2014
2067	2731	2	Yellow	Advise to go to local provider	NA	NA	24	4	2014
2068	2331	3	Red	Advise to go to local provider	NA	NA	24	4	2014
2069	2721	2	Yellow	Refer to nearest UHC	1	0	24	4	2014
2070	3901	2	Yellow	Refer to nearest UHC	1	0	25	4	2014
2071	1461	3	Red	Refer to nearest UHC	1	0	25	4	2014
2072	2381	2	Yellow	Advise to go to local provider	NA	NA	25	4	2014
2073	4801	3	Red	Refer to nearest UHC	0	0	25	4	2014
2074	4301	3	Red	Refer to nearest UHC	1	0	25	4	2014
2075	3791	3	Red	Advise to go to local provider	NA	NA	25	4	2014
2076	4201	2	Yellow	Advise to go to local provider	NA	NA	25	4	2014
2077	2231	3	Red	Advise to go to local provider	NA	NA	25	4	2014
2078	1791	2	Yellow	Refer to nearest UHC	1	0	26	4	2014
2079	5481	2	Yellow	Refer to nearest UHC	0	0	26	4	2014
2080	4721	3	Red	Advise to go to local provider	NA	NA	26	4	2014
2081	1311	3	Red	Refer to nearest UHC	0	0	26	4	2014
2082	1311	3	Red	Refer to nearest UHC	0	0	26	4	2014
2083	2911	3	Red	Refer to nearest UHC	1	0	26	4	2014
2084	5071	2	Yellow	Refer to nearest UHC	1	0	26	4	2014
2085	3731	2	Yellow	Refer to nearest UHC	1	0	26	4	2014
2086	5501	3	Red	Refer to nearest UHC	1	0	26	4	2014
2087	2651	2	Yellow	Refer to nearest UHC	0	0	26	4	2014
2088	2721	2	Yellow	Refer to nearest UHC	0	0	26	4	2014
2089	4321	3	Red	Advise to go to local provider	NA	NA	26	4	2014
2090	3901	2	Yellow	Refer to nearest UHC	1	0	26	4	2014
2091	1461	3	Red	Refer to nearest UHC	1	0	26	4	2014
2092	3521	2	Yellow	Advise to go to local provider	NA	NA	26	4	2014
2093	4021	2	Yellow	Advise to go to local provider	NA	NA	27	4	2014
2094	3821	3	Red	Advise to go to local provider	NA	NA	27	4	2014
2095	1011	1	Green	Refer to nearest UHC	1	0	27	4	2014
2096	3881	2	Yellow	Refer to nearest UHC	1	0	27	4	2014
2097	5521	3	Red	Advise to go to local provider	NA	NA	27	4	2014
2098	Outside Study Area	4	White	Advise to go to local provider	NA	NA	27	4	2014
2099	5481	2	Yellow	Refer to nearest UHC	0	0	27	4	2014
2100	5491	3	Red	Refer to nearest UHC	1	0	27	4	2014
2101	Outside Study Area	4	White	Advise to go to local provider	NA	NA	27	4	2014
2102	4421	3	Red	Advise to go to local provider	NA	NA	27	4	2014
2103	5431	2	Yellow	Advise to go to local provider	NA	NA	28	4	2014
2104	2051	2	Yellow	Advise to go to local provider	NA	NA	28	4	2014
2105	2911	3	Red	Advise to go to local provider	NA	NA	28	4	2014
2106	Outside Study Area	4	White	Advise to go to local provider	NA	NA	28	4	2014
2107	3881	2	Yellow	Refer to nearest UHC	1	0	29	4	2014
2108	2291	3	Red	Advise to go to local provider	NA	NA	29	4	2014
2109	2291	3	Red	Refer to nearest UHC	1	0	29	4	2014
2110	4231	3	Red	Advise to go to local provider	NA	NA	29	4	2014
2111	4231	3	Red	Refer to nearest UHC	1	0	29	4	2014
2112	5021	3	Red	Refer to nearest UHC	0	0	29	4	2014
2113	1091	1	Green	Refer to nearest UHC	1	0	29	4	2014
2114	3311	1	Green	Refer to nearest UHC	1	0	29	4	2014
2115	Outside Study Area	4	White	Advise to go to local provider	NA	NA	29	4	2014
2116	2641	3	Red	Advise to go to local provider	NA	NA	29	4	2014
2117	2241	3	Red	Advise to go to local provider	NA	NA	29	4	2014
2118	4471	3	Red	Refer to nearest UHC	1	0	30	4	2014
2119	1431	3	Red	Refer to nearest UHC	1	0	30	4	2014
2120	2114	3	Red	Refer to nearest UHC	1	0	30	4	2014
2121	Outside Study Area	4	White	Advise to go to local provider	NA	NA	30	4	2014
2122	4021	2	Yellow	Advise to go to local provider	NA	NA	30	4	2014
2123	4781	3	Red	Refer to nearest UHC	1	0	30	4	2014
2124	3901	2	Yellow	Advise to go to local provider	NA	NA	1	5	2014
2125	3411	1	Green	Refer to nearest UHC	1	0	1	5	2014
2126	4231	3	Red	Advise to go to local provider	NA	NA	1	5	2014
2127	5061	3	Red	Advise to go to local provider	NA	NA	1	5	2014
2128	3571	2	Yellow	Refer to nearest UHC	1	0	1	5	2014
2129	4751	3	Red	Refer to nearest UHC	0	0	1	5	2014
2130	5601	2	Yellow	Advise to go to local provider	NA	NA	1	5	2014
2131	Outside Study Area	4	White	Advise to go to local provider	NA	NA	2	5	2014
2132	2011	3	Red	Refer to nearest UHC	1	0	2	5	2014
2133	2221	3	Red	Refer to nearest UHC	1	1	2	5	2014
2134	3551	2	Yellow	Refer to nearest UHC	1	0	2	5	2014
2135	Outside Study Area	4	White	Advise to go to local provider	NA	NA	2	5	2014
2136	4811	3	Red	Refer to nearest UHC	1	0	2	5	2014
2137	4491	2	Yellow	Refer to nearest UHC	1	0	2	5	2014
2138	2751	2	Yellow	Refer to nearest UHC	0	0	3	5	2014
2139	2061	2	Yellow	Refer to nearest UHC	0	0	3	5	2014
2140	5611	3	Red	Advise to go to local provider	NA	NA	3	5	2014
2141	4211	2	Yellow	Advise to go to local provider	NA	NA	3	5	2014
2142	2391	2	Yellow	Advise to go to local provider	NA	NA	3	5	2014
2143	4421	3	Red	Refer to nearest UHC	0	0	3	5	2014
2144	2971	3	Red	Advise to go to local provider	NA	NA	3	5	2014
2145	2912	3	Red	Advise to go to local provider	NA	NA	4	5	2014
2146	4881	3	Red	Refer to nearest UHC	1	1	4	5	2014
2147	3801	2	Yellow	Advise to go to local provider	NA	NA	4	5	2014
2148	2401	2	Yellow	Refer to nearest UHC	1	0	4	5	2014
2149	4531	3	Red	Refer to nearest UHC	1	0	4	5	2014
2150	1431	3	Red	Refer to nearest UHC	1	0	4	5	2014
2151	4481	3	Red	Refer to nearest UHC	0	0	4	5	2014
2152	3721	3	Red	Advise to go to local provider	NA	NA	4	5	2014
2153	3541	1	Green	Refer to nearest UHC	0	0	4	5	2014
2154	1431	3	Red	Refer to nearest UHC	0	0	4	5	2014
2155	3901	2	Yellow	Advise to go to local provider	NA	NA	5	5	2014
2156	5431	2	Yellow	Advise to go to local provider	NA	NA	5	5	2014
2157	3831	3	Red	Refer to nearest UHC	0	0	5	5	2014
2158	4041	3	Red	Advise to go to local provider	NA	NA	5	5	2014
2159	4041	3	Red	Advise to go to local provider	NA	NA	5	5	2014
2160	2912	3	Red	Refer to nearest UHC	1	0	5	5	2014
2161	3901	2	Yellow	Advise to go to local provider	NA	NA	5	5	2014
2162	1871	2	Yellow	Advise to go to local provider	NA	NA	5	5	2014
2163	5482	2	Yellow	Refer to nearest UHC	1	0	5	5	2014
2164	5241	2	Yellow	Advise to go to local provider	NA	NA	6	5	2014
2165	1821	3	Red	Refer to nearest UHC	1	0	6	5	2014
2166	1311	3	Red	Advise to go to local provider	NA	NA	6	5	2014
2167	2642	3	Red	Advise to go to local provider	NA	NA	6	5	2014
2168	4341	3	Red	Refer to nearest UHC	0	0	6	5	2014
2169	1081	1	Green	Refer to nearest UHC	0	0	6	5	2014
2170	1421	2	Yellow	Refer to nearest UHC	0	0	6	5	2014
2171	1431	3	Red	Refer to nearest UHC	1	1	7	5	2014
2172	4302	3	Red	Advise to go to local provider	NA	NA	7	5	2014
2173	5411	2	Yellow	Refer to nearest UHC	1	0	7	5	2014
2174	5411	2	Yellow	Advise to go to local provider	NA	NA	7	5	2014
2175	2091	3	Red	Refer to nearest UHC	1	0	7	5	2014
2176	2091	3	Red	Advise to go to local provider	NA	NA	7	5	2014
2177	2621	3	Red	Advise to go to local provider	NA	NA	7	5	2014
2178	5431	2	Yellow	Advise to go to local provider	NA	NA	7	5	2014
2179	1421	2	Yellow	Advise to go to local provider	NA	NA	7	5	2014
2180	2111	3	Red	Refer to nearest UHC	0	0	7	5	2014
2181	4341	3	Red	Refer to nearest UHC	1	1	7	5	2014
2182	1401	2	Yellow	Refer to nearest UHC	1	0	7	5	2014
2183	1401	2	Yellow	Advise to go to local provider	NA	NA	7	5	2014
2184	5071	2	Yellow	Refer to nearest UHC	0	0	7	5	2014
2185	2091	3	Red	Refer to nearest UHC	0	0	8	5	2014
2186	4831	3	Red	Refer to nearest UHC	1	0	8	5	2014
2187	Outside Study Area	4	White	Advise to go to local provider	NA	NA	8	5	2014
2188	3831	3	Red	Refer to nearest UHC	1	0	8	5	2014
2189	2741	2	Yellow	Refer to nearest UHC	1	0	8	5	2014
2190	4781	3	Red	Refer to nearest UHC	1	0	8	5	2014
2191	2011	3	Red	Advise to go to local provider	NA	NA	8	5	2014
2192	2091	3	Red	Advise to go to local provider	NA	NA	8	5	2014
2193	2971	3	Red	Refer to nearest UHC	1	0	8	5	2014
2194	3541	1	Green	Advise to go to local provider	NA	NA	8	5	2014
2195	2471	2	Yellow	Advise to go to local provider	NA	NA	8	5	2014
2196	5681	3	Red	Refer to nearest UHC	1	0	8	5	2014
2197	Outside Study Area	4	White	Advise to go to local provider	NA	NA	9	5	2014
2198	2381	2	Yellow	Refer to nearest UHC	1	0	9	5	2014
2199	Outside Study Area	4	White	Advise to go to local provider	NA	NA	9	5	2014
2200	4301	3	Red	Refer to nearest UHC	1	1	9	5	2014
2201	5481	2	Yellow	Advise to go to local provider	NA	NA	9	5	2014
2202	Outside Study Area	4	White	Advise to go to local provider	NA	NA	9	5	2014
2203	5081	2	Yellow	Refer to nearest UHC	1	0	9	5	2014
2204	2011	3	Red	Refer to nearest UHC	0	0	9	5	2014
2205	2751	2	Yellow	Refer to nearest UHC	1	0	10	5	2014
2206	1361	3	Red	Advise to go to local provider	NA	NA	10	5	2014
2207	4231	3	Red	Advise to go to local provider	NA	NA	10	5	2014
2208	5481	2	Yellow	Advise to go to local provider	NA	NA	10	5	2014
2209	2051	2	Yellow	Refer to nearest UHC	1	0	10	5	2014
2210	5571	2	Yellow	Refer to nearest UHC	1	0	10	5	2014
2211	2031	2	Yellow	Advise to go to local provider	NA	NA	10	5	2014
2212	3521	2	Yellow	Refer to nearest UHC	1	0	10	5	2014
2213	3121	1	Green	Advise to go to local provider	NA	NA	10	5	2014
2214	1391	3	Red	Advise to go to local provider	NA	NA	10	5	2014
2215	5421	2	Yellow	Refer to nearest UHC	1	0	10	5	2014
2216	3221	1	Green	Refer to nearest UHC	1	0	10	5	2014
2217	3181	1	Green	Refer to nearest UHC	1	0	10	5	2014
2218	4781	3	Red	Refer to nearest UHC	0	0	11	5	2014
2219	4451	3	Red	Advise to go to local provider	NA	NA	11	5	2014
2220	2651	2	Yellow	Advise to go to local provider	NA	NA	11	5	2014
2221	2051	2	Yellow	Advise to go to local provider	NA	NA	11	5	2014
2222	1421	2	Yellow	Advise to go to local provider	NA	NA	11	5	2014
2223	5481	2	Yellow	Refer to nearest UHC	0	0	11	5	2014
2224	2111	3	Red	Refer to nearest UHC	0	0	11	5	2014
2225	3551	2	Yellow	Advise to go to local provider	NA	NA	11	5	2014
2226	2641	3	Red	Refer to nearest UHC	1	0	11	5	2014
2227	4411	3	Red	Refer to nearest UHC	0	0	11	5	2014
2228	2731	2	Yellow	Advise to go to local provider	NA	NA	12	5	2014
2229	4231	3	Red	Advise to go to local provider	NA	NA	12	5	2014
2230	1791	2	Yellow	Advise to go to local provider	NA	NA	12	5	2014
2231	2651	2	Yellow	Advise to go to local provider	NA	NA	12	5	2014
2232	2111	3	Red	Refer to nearest UHC	1	0	12	5	2014
2233	2111	3	Red	Advise to go to local provider	NA	NA	12	5	2014
2234	4881	3	Red	Advise to go to local provider	NA	NA	12	5	2014
2235	1431	3	Red	Refer to nearest UHC	1	0	13	5	2014
2236	3541	1	Green	Refer to nearest UHC	1	0	13	5	2014
2237	3771	2	Yellow	Refer to nearest UHC	1	0	13	5	2014
2238	3731	2	Yellow	Advise to go to local provider	NA	NA	13	5	2014
2239	2051	2	Yellow	Advise to go to local provider	NA	NA	13	5	2014
2240	2661	2	Yellow	Advise to go to local provider	NA	NA	13	5	2014
2241	5091	2	Yellow	Refer to nearest UHC	0	0	13	5	2014
2242	2931	3	Red	Refer to nearest UHC	1	1	13	5	2014
2243	3791	3	Red	Advise to go to local provider	NA	NA	14	5	2014
2244	3801	2	Yellow	Refer to nearest UHC	1	0	14	5	2014
2245	4521	3	Red	Advise to go to local provider	NA	NA	14	5	2014
2246	5101	2	Yellow	Advise to go to local provider	NA	NA	14	5	2014
2247	4531	3	Red	Advise to go to local provider	NA	NA	14	5	2014
2248	5491	3	Red	Refer to nearest UHC	0	0	14	5	2014
2249	4531	3	Red	Advise to go to local provider	NA	NA	14	5	2014
2250	1791	2	Yellow	Refer to nearest UHC	1	0	14	5	2014
2251	2721	2	Yellow	Refer to nearest UHC	1	0	14	5	2014
2252	4711	3	Red	Advise to go to local provider	NA	NA	14	5	2014
2253	5481	2	Yellow	Advise to go to local provider	NA	NA	14	5	2014
2254	4821	3	Red	Advise to go to local provider	NA	NA	14	5	2014
2255	2011	3	Red	Advise to go to local provider	NA	NA	15	5	2014
2256	4781	3	Red	Refer to nearest UHC	0	0	15	5	2014
2257	5421	2	Yellow	Advise to go to local provider	NA	NA	15	5	2014
2258	4451	3	Red	Advise to go to local provider	NA	NA	15	5	2014
2259	3411	1	Green	Advise to go to local provider	NA	NA	15	5	2014
2260	3961	2	Yellow	Advise to go to local provider	NA	NA	15	5	2014
2261	2931	3	Red	Advise to go to local provider	NA	NA	15	5	2014
2262	3181	1	Green	Refer to nearest UHC	1	0	15	5	2014
2263	2471	2	Yellow	Advise to go to local provider	NA	NA	15	5	2014
2264	3131	1	Green	Refer to nearest UHC	1	0	15	5	2014
2265	5551	2	Yellow	Refer to nearest UHC	1	0	15	5	2014
2266	4471	3	Red	Refer to nearest UHC	1	1	16	5	2014
2267	3731	2	Yellow	Advise to go to local provider	NA	NA	16	5	2014
2268	5571	2	Yellow	Advise to go to local provider	NA	NA	16	5	2014
2269	4541	3	Red	Advise to go to local provider	NA	NA	16	5	2014
2270	3201	1	Green	Refer to nearest UHC	1	0	16	5	2014
2271	4411	3	Red	Refer to nearest UHC	1	0	17	5	2014
2272	1711	2	Yellow	Advise to go to local provider	NA	NA	17	5	2014
2273	2061	2	Yellow	Refer to nearest UHC	1	0	17	5	2014
2274	3621	2	Yellow	Refer to nearest UHC	1	0	17	5	2014
2275	2731	2	Yellow	Advise to go to local provider	NA	NA	17	5	2014
2276	4201	2	Yellow	Advise to go to local provider	NA	NA	17	5	2014
2277	4441	3	Red	Refer to nearest UHC	0	0	17	5	2014
2278	3801	2	Yellow	Refer to nearest UHC	1	0	17	5	2014
2279	Outside Study Area	4	White	Advise to go to local provider	NA	NA	17	5	2014
2280	3371	1	Green	Advise to go to local provider	NA	NA	18	5	2014
2281	4452	3	Red	Refer to nearest UHC	1	0	18	5	2014
2282	1071	1	Green	Advise to go to local provider	NA	NA	18	5	2014
2283	2651	2	Yellow	Advise to go to local provider	NA	NA	18	5	2014
2284	2111	3	Red	Advise to go to local provider	NA	NA	18	5	2014
2285	4231	3	Red	Refer to nearest UHC	0	0	18	5	2014
2286	2961	3	Red	Refer to nearest UHC	0	0	18	5	2014
2287	4731	3	Red	Refer to nearest UHC	1	0	19	5	2014
2288	3411	1	Green	Refer to nearest UHC	1	0	19	5	2014
2289	2751	2	Yellow	Advise to go to local provider	NA	NA	19	5	2014
2290	2921	3	Red	Advise to go to local provider	NA	NA	19	5	2014
2291	2092	3	Red	Advise to go to local provider	NA	NA	19	5	2014
2292	3761	2	Yellow	Advise to go to local provider	NA	NA	19	5	2014
2293	2011	3	Red	Advise to go to local provider	NA	NA	19	5	2014
2294	4711	3	Red	Refer to nearest UHC	1	1	20	5	2014
2295	5121	2	Yellow	Refer to nearest UHC	1	0	20	5	2014
2296	2721	2	Yellow	Advise to go to local provider	NA	NA	20	5	2014
2297	Outside Study Area	4	White	Advise to go to local provider	NA	NA	20	5	2014
2298	2011	3	Red	Refer to nearest UHC	1	1	20	5	2014
2299	2751	2	Yellow	Refer to nearest UHC	0	0	21	5	2014
2300	2301	3	Red	Advise to go to local provider	NA	NA	21	5	2014
2301	5161	1	Green	Refer to nearest UHC	1	0	21	5	2014
2302	3551	2	Yellow	Refer to nearest UHC	0	0	21	5	2014
2303	5461	2	Yellow	Advise to go to local provider	NA	NA	21	5	2014
2304	3911	2	Yellow	Refer to nearest UHC	0	0	21	5	2014
2305	3521	2	Yellow	Refer to nearest UHC	1	0	21	5	2014
2306	Outside Study Area	4	White	Advise to go to local provider	NA	NA	21	5	2014
2307	Outside Study Area	4	White	Advise to go to local provider	NA	NA	21	5	2014
2308	1821	3	Red	Refer to nearest UHC	1	1	21	5	2014
2309	2091	3	Red	Refer to nearest UHC	1	0	21	5	2014
2310	2091	3	Red	Refer to nearest UHC	1	0	21	5	2014
2311	5551	2	Yellow	Refer to nearest UHC	0	0	21	5	2014
2312	3151	1	Green	Refer to nearest UHC	1	0	21	5	2014
2313	4422	3	Red	Refer to nearest UHC	1	1	22	5	2014
2314	5432	2	Yellow	Refer to nearest UHC	1	0	22	5	2014
2315	4811	3	Red	Advise to go to local provider	NA	NA	22	5	2014
2316	3711	2	Yellow	Refer to nearest UHC	0	0	22	5	2014
2317	3021	3	Red	Advise to go to local provider	NA	NA	22	5	2014
2318	1311	3	Red	Refer to nearest UHC	1	0	22	5	2014
2319	3911	2	Yellow	Refer to nearest UHC	1	0	23	5	2014
2320	3531	1	Green	Refer to nearest UHC	1	0	23	5	2014
2321	4131	2	Yellow	Advise to go to local provider	NA	NA	24	5	2014
[truncated: 2,822 more rows]

## Sheet: Code List
		Column Code	Meaning
		CALL_ID	Unique caller ID
		VILLAGE_CODE	Unique village code assigned to villages only within the study area
		ZONE	Code of the zone from where the call was made
		ZONE_COLOR	Color of the zone from where the call was made
		REFERRAL_DECISION	The call-in-center's decision to refer after assessing patient's complaints
		REFERRAL_COMPLIANCE	Did the referred patient comply to go to the UHC?
		IPSI_TRANSPORT_USED	Did the referred patient use IPSI transport while travelling to UHC?
		CALL_DAY	The day of the month when the call was made
		CALL_MONTH	The month of the year when the call was made
		CALL_YEAR	The year when the call was made
		ZONE
		Code	Meaning
		1	Green
		2	Yellow
		3	Red
		4	White
		IPSI_TRANSPORT_USED
		Code	Meaning
		0	No
		1	Yes
		NA	Not Applicable
		REFERRAL_COMPLIANCE
		Code	Meaning
		0	No
		1	Yes
		NA	Not Applicable
